# Supplementary material for: Comparative Proteome and Weighted Gene Co-Expression Network Analyses Uncover the Mechanism of Wheat Grain Protein Accumulation in Response to Nitrogen Fertilizer Application
Source: Foods. 2025 Apr 24;14(9):1481. doi: 10.3390/foods14091481 (PMC12071265; doi:10.3390/foods14091481)
Supplement: Supplementary file 1 [file foods-14-01481-s001.zip]

Archive with 4 entries (4 files):
- TableS.xlsx
- Fig S1.png
- Fig S2.jpg
- Fig S3.jpg
