# Supplementary material for: Comparative Proteome and Weighted Gene Co-Expression Network Analyses Uncover the Mechanism of Wheat Grain Protein Accumulation in Response to Nitrogen Fertilizer Application
Source: Foods. 2025 Apr 24;14(9):1481. doi: 10.3390/foods14091481 (PMC12071265; doi:10.3390/foods14091481)
Supplement: Supplementary file 1 [file foods-14-01481-s001.zip › TableS.xlsx]

## Sheet: Table S1
Table S1. List of primers used in the study.
Gene ID and TF ID		Sequence (5'->3')	Length	Tm	product length
TraesCS7B02G088700	Forward primer	ATGTCGCTCATGCCTTGGTT	20	60.32	194
	Reverse primer	GCGGAGAAGATGTGCTCCTT	20	60.11
TraesCS3B02G285100	Forward primer	TGAACACGATCGGAATGGGC	20	60.74	85
	Reverse primer	CTGGTCCCAGGCTTGTACG	19	60.08
TraesCS1B02G011300	Forward primer	TCCTCGTCCTTGCCCTCATT	20	60.91	85
	Reverse primer	TGCGGCTCCGAAGCAATAC	19	60.81
TraesCS1A02G328000	Forward primer	ACGTGGTCTATGGCGTGTCG	20	62.54	140
	Reverse primer	CAGATGCCTGAGCAGGTTCG	20	61.09
TraesCS1B02G237500	Forward primer	CCTTAGGTCGGCTGTTGGTT	20	59.96	163
	Reverse primer	CCACAGTACGCTTCCGACTT	20	60.04
TraesCS3D02G096000	Forward primer	AGACCATGTTCTCGGTGCTC	20	59.75	91
	Reverse primer	CAAGGACCACTGTTACCGCT	20	59.97
TraesCS2D02G284000	Forward primer	TTCCTCACCTGAAGAAAACCCAT	23	59.86	103
	Reverse primer	GCTGCTTTGCTCGCATTGTA	20	59.83
TraesCS2A02G222700	Forward primer	CCAGACTTCTGGGAGGACACCA	22	63.35	158
	Reverse primer	CCGTTGAGGAGGATGACCGT	20	61.61
TraesCS3A02G151300	Forward primer	TTCACGGCAAATACGGCACC	20	61.58	151
	Reverse primer	CTGCTTTGTCTACGCATACCTCC	23	61.29
TraesCS2D02G557600	Forward primer	ACCTGCCATTGAAAACGTCCA	21	60.75	99
	Reverse primer	TGCCACAAGCACATAACCCACT	22	62.74
TraesCS3D02G095700	Forward primer	CGTGTTCTCGGTGCTCCTAC	20	60.46	84
	Reverse primer	GGACCACTGTTAACGCTCCA	20	59.97
TraesCS7D02G185500	Forward primer	CGCAGCTTCGGGTCCTTCAT	20	62.86	128
	Reverse primer	TGCTTCTGGGCTTGCTCGTC	20	63.07
TraesCS1A02G007700	Forward primer	AACCAACTCCACAGCCACAA	20	60.03	94
	Reverse primer	TCAGCAACTGGGCTACACTG	20	59.96
TraesCS1D02G225900	Forward primer	CCTAGCGTCCACGTACCGAA	20	61.65	182
	Reverse primer	AGCCACCTGACCAAGCCACA	20	64.19
TraesCS1B02G011000	Forward primer	CAGCCATCCATAGCGTCGTG	20	61.22	107
	Reverse primer	ACCCACCTGTTGCTGTTGAGA	21	61.87
TraesCS1A02G007400	Forward primer	CATTGGTGTCATCCCTCGTGT	21	60.34	165
	Reverse primer	TGCCTTGTTGTTGTTCTTGCTG	22	60.42
TraesCS1D02G000700	Forward primer	TACAAGCTACTTCCACCCAACCT	23	61.27	128
	Reverse primer	TGTCCCTATCACCGCAATCC	20	59.53
TraesCS1B02G010500	Forward primer	TCTTCCAACCATGTGCAACG	20	59.05	168
	Reverse primer	TCATCGTTACATCGATGGGTAAATC	25	59.08
Traes_4BL_7911992DE.1	Forward primer	CATATGCCAGAGGGTCCGAC	20	59.97	110
	Reverse primer	GTCATGGAATTTGGCCTCGC	20	59.9
Traes_1BL_A5A91DE10.1	Forward primer	GAGACGACGATGGAGCAGAG	20	59.97	83
	Reverse primer	CCCGTACGGTTGTAGCTGTT	20	60.04
TRAES3BF097400050CFD_t1	Forward primer	GCAGTGTTGTTCCTCCGAGA	20	59.97	141
	Reverse primer	AGCATGGGCAACATTACCGA	20	60.03
Traes_2AS_40FA27AE7	Forward primer	CAAGAAGAAGCTCATCGCGC	20	59.97	118
	Reverse primer	GTTGTTGCTAGGGTTGCTGC	20	60.04
Traes_4BL_32D8155C6	Forward primer	CAGTCGGCCACCACCTTAAT	20	60.04	180
	Reverse primer	TCTCGTGTGCCTTCTCCAAC	20	59.97
Traes_4BS_373BDBA94	Forward primer	TCTCAACAAGTGCGAGCCAT	20	59.96	80
	Reverse primer	CGCGCATGCTGAAGAAGTAC	20	59.97

## Sheet: Table S2
Table S2 Differentially expressed proteins in grains between high and low nitrogen treatment
	Protein ID	Protein Name	Peptides	UniquePeptides	Coverage	MolWeight	KX-mean	LNKX-mean	KX/LNK	t test
storage protein	U5U7C0	Gamma-gliadin	6	1	34.7	32.629	110411	49268	2.241	0.0379
storage protein	W6AY13	High molecular weight glutenin subunit	8	1	18.1	86.74	349067	179933	1.9399	0.0127
storage protein	V5M290	Avenin-like protein	5	3	33.1	32.309	91250.7	51412.7	1.7748	0.0484
storage protein	V9P737	LMW-m glutenin subunit 9 (Fragment)	3	1	22.6	34.215	96664.5	31953.3	3.0251	0.033
storage protein	A0A0K2QJE4	alpha/beta-gliadin	3	2	39.4	27.552	138305	56932.5	2.4292	0.0026
storage protein	Q1KL95	1Bx high molecular weight glutenin subunit	9	1	20	84.676	1.50837e+07	1.12633e+07	1.3391	0.0131
storage protein	A7LHB5	Alpha gliadin	3	1	21.6	33.068	6.96847e+06	5.66857e+06	1.2293	0.0467
storage protein	A9YSK4	High molecular weight glutenin subunit	13	0	18.8	89.336	151960000	1.20967e+08	1.2562	0.0042
storage protein	Q8W3W5	Low-molecular-weight glutenin subunit group 3 type II (Fragment)	1	5	28.7	29.339	1.72477e+07	8501450	2.0287	0.04
storage protein	X2JBS3	Low-molecular-weight glutenin subunit Glu-D3	1	4	23.7	35.151	4010850	1427800	2.8091	0.011
storage protein	F2X322	Gamma-gliadin	1	5	30.5	33.001	2693150	938800	2.8687	0.042
storage protein	A0A4D6Q9J3	Gamma-gliadin	1	5	33.3	32.661	5671750	3.00193e+06	1.8893	0.01
storage protein	A0A455QTG1	Alpha-gliadin (Fragment)	4	2	23.1	25.832	2121000	1.47927e+06	1.4338	0.045
storage protein	R9XUM8	Alpha-gliadin	3	5	40.3	34.389	2.56377e+07	17647000	1.4528	0.022
carbon metabolism	K4JZZ1	Isoamylase II	6	1	15.1	68.706	237153	54432.6	4.3568	0.0425
carbon metabolism	A0A3B6GZA7	Trehalose 6-phosphate phosphatase	21	1	30.8	102.34	258360	150979	1.7112	0.0363
carbon metabolism	A0A3B6KSF3	Polygalacturonase	3	2	13	43.459	194927	106538	1.8296	0.0054
carbon metabolism	A0A3B6KF30	Trehalose 6-phosphate phosphatase	5	1	8.1	98.227	136167	96136	1.4163	0.0376
carbon metabolism	A0A3B6JNX3	Glycinamide ribonucleotide synthetase	2	2	7.7	53.825	81235.7	58409	1.3908	0.0427
carbon metabolism	A0A3B6RST4	1,4-alpha-glucan branching enzyme	37	3	53	89.871	5035200	3.64657e+06	1.3808	0.0174
carbon metabolism	A0A3B6MYE4	Citrate synthase	7	7	17.3	55.119	340813	247223	1.3785	0.035
carbon metabolism	A0A3B6GSK9	galactinol--sucrose galactosyltransferase	2	2	3.7	81.989	95664.7	72875.3	1.3127	0.0249
carbon metabolism	A0A3B6LM04	Trehalose 6-phosphate phosphatase	32	5	50.5	98.873	5.29983e+06	4207700	1.2595	0.0396
carbon metabolism	A0A3B6SRX0	Phosphosulfolactate synthase	6	1	25.9	33.17	449603	365167	1.2312	0.0141
carbon metabolism	W5DYE3	Deoxymugineic acid synthase 1-A	7	7	30.9	35.198	352763	285420	1.2359	0.0095
carbon metabolism	A0A3B6I1L7	Succinate dehydrogenase subunit 5	7	1	40.2	26.049	437777	356973	1.2263	0.0358
Nitrogen metabolism	A0A3B5ZPD6	Glutamate--cysteine ligase	5	5	13.1	56.097	167263	69895	2.393	0.0441
Nitrogen metabolism	A0A3B6IUL2	Phosphoserine aminotransferase	8	1	27	44.278	85949.5	43159.7	1.9914	0.0255
Nitrogen metabolism	A0A3B6QJ54	Lysine ketoglutarate reductase	13	2	15.4	115.52	536750	362830	1.4793	0.0124
Nitrogen metabolism	D2KZ08	Aminotransferase	5	5	15.1	55.546	168387	116655	1.4434	0.0417
Nitrogen metabolism	A0A3B6IVS6	Cysteinyl-tRNA synthetase	9	2	20.2	63.61	82695.3	62922.3	1.3142	0.0229
Nitrogen metabolism	A0A3B6MR53	Aspartate--tRNA ligase	9	0	19.9	60.742	842303	656867	1.2823	0.0086
Nitrogen metabolism	A0A3B6LFG4	Cysteine synthase	14	1	61.5	34.13	1.95723e+06	1568300	1.2479	0.0419
Nitrogen metabolism	A0A3B6KQL2	serine protease inhibitor	18	3	56.8	43.152	6.73933e+06	5498550	1.22566	0.013
Nitrogen metabolism	Q8RW03	Glutathione transferase	8	3	36	25.009	213843	172373	1.2405	0.0175
Nitrogen metabolism	A0A3B6RG24	PDZ_3 domain-containing protein	3	2	6.6	65.287	57112.7	46100.3	1.2388	0.0314
Nitrogen metabolism	A0A3B6AYM5	Aminotran_1_2 domain-containing protein	12	12	40	50.963	2.63673e+06	2.13503e+06	1.2349	0.0229
Nitrogen metabolism	A0A3B6IS75	Alanine--tRNA ligase	11	3	14.1	109.59	440707	356870	1.2349	0.0474
Nitrogen metabolism	A0A3B5Y1L8	AMP deaminase	15	10	22.4	97.457	1598200	1295500	1.2336	0.0436
Nitrogen metabolism	A0A3B6GLF7	owman-Birk serine protease inhibitors family d	6	2	44	18.643	664477	360897	1.8411	0.0058
Nitrogen metabolism	A0A3B6E9S1	Bowman-Birk serine protease inhibitor family	3	1	19.1	18.56	94626.3	59013	1.6034	0.0106
Defense/stress	P10969	Agglutinin isolectin 3 (Fragment)	2	2	22	18.756	220073	40449.3	5.4407	0.0006
Defense/stress	A0A3B6DPL3	Peroxidase	6	6	28.2	36.013	493720	247863	1.9919	0.0048
Defense/stress	A0A3B6QLW3	Dehydrin	3	2	39.5	16.195	61970.7	11619.1	5.3335	0.0015
Defense/stress	A0A3B6LSS9	Dehydrin	4	1	48.6	14.218	47636.3	23185.3	2.0545	0.0366
Defense/stress	A0A3B6KQU7	Dehydrin	4	2	69.8	15.217	703650	344097	2.0449	0.0098
Defense/stress	A0A3B6PTM2	Dehydrin	3	1	41.6	16.704	284893	147150	1.936	0.0411
Defense/stress	A0A3B6SFK5	SHSP domain-containing protein	8	1	48.7	17.875	1.77653e+06	1.13593e+06	1.5639	0.0368
Defense/stress	W5CUW2	WHy domain-containing protein	5	1	41.1	16.272	956553	622393	1.5368	0.0261
Defense/stress	A0A3B6D7A9	Usp domain-containing protein	3	1	32.8	18.835	20401.3	14026.7	1.4544	0.0143
Defense/stress	A0A3B6HW41	Dehydrin	7	5	38	43.74	593620	408980	1.4514	0.0389
Defense/stress	Q38JE5	Temperature-induced lipocalin-2	6	1	28.6	20.841	18516	12783	1.4484	0.0494
Defense/stress	A0A3B6LHR4	Usp domain-containing protein	2	1	19.9	17.883	35376	26907.3	1.3147	0.0276
Defense/stress	A0A3B6IN20	Clathrin heavy chain	40	1	31.5	194.88	41459.3	32319	1.2828	0.0188
Defense/stress	W8SMG8	HSP40 (Fragment)	5	5	27.4	38.84	416160	327100	1.2722	0.0393
Defense/stress	A0A077S7C3	Peroxidase	10	1	32.5	39.384	340300	272050	1.2508	0.0266
Defense/stress	A0A3B6JFL7	Clathrin heavy chain	42	1	32.8	194.08	53969	44499	1.2128	0.0075
Defense/stress	A0A0F7GA49	WSI18 protein	11	3	65.8	22.757	1.39217e+06	826557	1.6842	0.0312
Defense/stress	A0A0F7G9F3	WSI18 protein	10	0	60.9	22.672	898890	570960	1.5743	0.0449
Defense/stress	A0A3B6AV40	Uncharacterized protein	9	9	24.5	48.056	1.08097e+06	890713	1.2135	0.0154
Development	P42755	Em protein H5	6	1	62.4	10.06	62595	5164.77	12.119	0.0101
Development	Q9ZR70	Em protein	8	4	66.7	10.018	665687	128803	5.1682	0.0078
Development	Q53WS3	Em protein	8	4	69.9	9.9626	3905200	1.11393e+06	3.5057	0.0021
Development	A0A3B5ZUU2	em protein	7	2	57.4	9.9676	81726.7	18917	4.3202	0.0146
Development	W4ZP51	em protein	10	2	71	9.9767	1.44263e+07	4640500	3.1087	0.0041
Development	A0A3B6KBL0	seed maturation protein	11	4	54.1	22.346	694400	486620	1.4269	0.017
Development	A0A3B6LFE7	seed maturation protein	13	7	54.5	23.131	1064900	781527	1.3625	0.0077
Development	A0A3B6LT59	seed maturation protein	14	2	76.3	27.101	1.18487e+06	892973	1.3268	0.0344
Development	A0A3B6KMM5	seed maturation protein	15	3	77.4	27.03	5.44443e+06	4291000	1.2688	0.0483
Development	A0A3B6RKV2	seed maturation protein	5	2	59	10.808	1.64377e+06	1.29477e+06	1.2695	0.0352
Development	A0A3B6LIG7	FLX-like 3	2	2	9.3	34.242	36515	21369	1.7087	0.042
Regulation	A0A3B5XXP4	Translation initiation factor eIF-2B beta subunit	2	2	7.6	38.255	68558	18151.3	3.777	0.0128
Regulation	A0A3B6KSI4	CCR4-NOT transcription complex subunit 1	4	4	2.2	266.28	113949	46583	2.4461	0.0327
Regulation	A0A3B6ITC2	Macro domain-containing protein	4	1	27.6	29.629	61058.5	17438	3.5014	0.0393
Regulation	A0A3B5ZYY5	Poly [ADP-ribose] polymerase	12	1	21.1	91.994	426393	131111	3.2521	0.0133
Regulation	A0A1D5UZ50	Genome assembly, chromosome: II	4	3	21.6	25.916	146757	58808.7	2.4954	0.0081
Regulation	T1RTX8	Mitogen-activated protein kinase (Fragment)	4	4	18.6	40.389	70306.7	31077.3	2.2623	0.002
Regulation	A0A3B6D761	CW-type domain-containing protein	1	1	0.8	168.09	210480	98669.7	2.1331	0.0279
Regulation	A0A2X0S694	Genome assembly, chromosome: II	12	3	45.3	39.012	52824	26211	2.0153	0.0152
Regulation	C1K737	Genome assembly, chromosome: II	3	3	32.4	15.716	64289	35233.7	1.8246	0.0156
Regulation	W5CRM8	RRM domain-containing protein	6	3	58.3	17.122	254353	145670	1.746	0.0018
Regulation	W5D736	SurE domain-containing protein	1	1	3.6	40.88	31904	18566	1.7184	0.0197
Regulation	A0A7H4LCV9	Genome assembly, chromosome: II	13	13	36.6	61.764	561197	335367	1.6733	0.0075
Regulation	A0A3B5Y5L5	Nop domain-containing protein	10	1	23.4	60.165	508717	305520	1.665	0.0033
Regulation	A0A3B6QDI6	Histone deacetylase	1	1	4.4	50.838	18772.5	11315.8	1.6589	0.049
Regulation	A0A3B6EDJ8	AAA domain-containing protein	8	8	13.6	93.221	342183	208567	1.6406	0.044
Regulation	A0A3B6RN71	Epimerase domain-containing protein	6	5	24.5	35.27	227133	141527	1.6048	0.0028
Regulation	A0A7H4LDQ7	Genome assembly, chromosome: II	1	1	9.2	14.841	20077	12791	1.5696	0.0154
Regulation	A0A3B6N1C1	GRAM domain-containing protein	6	3	30.4	40.089	133313	85056.5	1.5673	0.0366
Regulation	W5BXY6	Genome assembly, chromosome: II	3	3	13.4	32.998	126443	81357.7	1.5541	0.0669
Regulation	A0A3B6RHL6	RING-type domain-containing protein	2	2	10.2	34.205	85057	55013.7	1.5461	0.029
Regulation	A0A3B5ZR46	Arginyl-tRNA synthetase	7	7	15.4	66.787	385197	251347	1.5325	0.0362
Regulation	A0A1D5UIT9	Genome assembly, chromosome: II	4	4	13.3	54.956	129143	84755.7	1.5237	0.0083
Regulation	A0A3B6PEX3	Histone H2B	5	1	36.4	16.559	331240	219647	1.508	0.0155
Regulation	A0A3B6DFE2	Small nuclear ribonucleoprotein-associated protein	4	4	18.1	28.038	131820	89886.3	1.4665	0.0125
Regulation	A0A3B6TAY4	NAC family transcription factor NAC-B1	7	5	25.8	39.748	451743	318007	1.4205	0.0083
Regulation	A0A3B6KDR3	HECT-type E3 ubiquitin transferase	34	2	12.7	400.53	1.21943e+06	879260	1.3868	0.0097
Regulation	A0A3B6NS48	Nucleolar protein 10	1	1	23.8	7.3973	12039	8771.35	1.3725	0.0466
Regulation	A0A3B5YU89	FACT complex subunit SSRP1	5	5	9.9	70.938	67186	49529	1.3564	0.0205
Regulation	A0A3B6HVK5	Ricin B-type lectin domain-containing protein	21	3	69.5	38.635	6509000	4.80443e+06	1.3547	0.011
Regulation	A0A3B6GPH6	RuvB-like helicase	5	5	16.3	49.733	208190	154570	1.3468	0.0325
Regulation	A0A3B6DEE3	phosphate dikinase regulatory protein	2	2	4.4	48.728	111713	83170.7	1.3431	0.0116
Regulation	A0A3B6ISA1	RRM domain-containing protein	7	1	31.1	28.167	117820	88200	1.3358	0.0211
Regulation	A0A077S144	RRM domain-containing protein	10	9	37.3	44.009	710570	532183	1.3351	0.044
Regulation	D8L9M8	RNA recognition domain containing protein,expressed	6	6	23.7	48.682	671197	509453	1.3174	0.003
Regulation	A0A3B6RJB7	Aha1_N domain-containing protein	6	0	24	39.08	388423	296770	1.3088	0.0323
Regulation	A0A7H4LN44	Genome assembly, chromosome: II	15	1	30.4	63.6	362620	277250	1.3079	0.0114
Regulation	A0A080YTZ8	Ubiquitin-fold modifier 1	2	2	43.4	10.195	417830	320810	1.3024	0.0012
Regulation	A0A3B6JGM3	SOR_SNZ domain-containing protein	8	6	30.6	33.232	706760	550080	1.2848	0.0289
Regulation	P31251	Ubiquitin-activating enzyme E1 2	21	2	26.5	116.82	1860000	1.48567e+06	1.2519	0.0347
Regulation	A0A3B6UAS7	RRM domain-containing protein	11	1	38.7	48.796	49619.5	40489.5	1.2254	0.0427
Regulation	A0A3B6IKM2	RRM domain-containing protein	6	2	62	15.897	208390	171367	1.216	0.0311
Regulation	A0A3B6C285	S1 motif domain-containing protein	5	5	17.7	37.869	434203	360687	1.2038	0.0278
Regulation	A0A341UW13	Protein phosphatase 2A structural subunit	14	14	35.6	62.678	991103	823820	1.203	0.0156
Regulation	A0A3B6QPU4	RNA helicase	8	5	18.9	46.174	259453	176147	1.4729	0.0287
Regulation	A0A3B6H106	C3H1-type domain-containing protein	7	0	31.3	42.077	187100	132903	1.4077	0.0379
Transport	A0A3B6JJK3	Outer envelope pore protein 16-2	4	2	40.8	18.047	49636.5	12647.3	3.9246	0.0023
Transport	A0A3B6IRG5	Non-specific lipid-transfer protein	3	1	36.9	11.971	382937	156107	2.453	0.0301
Transport	A0A3B5Y7P9	NPL domain-containing protein	9	1	35.6	31.77	10888.9	4928.13	2.2095	0.0445
Transport	A0A3B6TS84	ABCF1d	5	5	12.8	63.694	72117.3	40540.7	1.7788	0.024
Transport	D9ZLW0	Outer membrane channel protein OEP16-2	6	2	44.5	17.96	201570	125963	1.6002	0.0445
Transport	A0A3B6JK60	Cation_ATPase_N domain-containing protein	5	4	8.8	100.54	131167	99205	1.3221	0.0446
Transport	A0A3B6HTK9	Coatomer subunit gamma	17	14	24.6	99.676	1.60073e+06	1.32747e+06	1.2058	0.0168
Transport	A0A3B5Z2V9	Vesicle-fusing ATPase	6	6	10.8	80.907	177087	136180	1.3003	0.0456
Transport	A0A3B6NPY3	Coatomer subunit beta	16	11	21	103.23	1.40093e+06	1.12287e+06	1.2476	0.0378
Miscellaneous	A0A3B6G297	NAD-dependent epimerase	6	2	19.6	44.004	61315.5	8779.1	6.9842	0.0425
Miscellaneous	A0A3B6QHZ1	Annexin	4	3	19	35.332	106416	60581.3	1.7565	0.005
Miscellaneous	A0A7H4LNX5	Inositol-pentakisphosphate 2-kinase	5	4	18.9	50.166	303817	137784	2.205	0.0485
Miscellaneous	A0A3B6AWD3	Protein-serine/threonine phosphatase	5	5	17.4	33.502	101713	54240	1.8752	0.0405
Miscellaneous	A0A3B6B901	4-coumarate--CoA ligase	4	4	11.5	55.281	211367	133183	1.587	0.0289
Miscellaneous	A0A3B6QL73	Fibrillarin	8	4	34.6	32.443	515770	333797	1.5451	0.0435
Miscellaneous	E6Y2R7	UFG2	3	2	44.2	16.945	432703	309280	1.399	0.0177
Miscellaneous	A0A3B6JGL9	Fe2OG dioxygenase domain-containing protein	6	2	23.3	39.168	252860	206480	1.2246	0.0006
Miscellaneous	A0A3B6EI83	Reticulon-like protein	4	4	16.5	27.752	79808.5	57200	1.3952	0.0248
Miscellaneous	A0A3B6RPV1	Secreted protein	1	1	10.3	10.68	42055	32337.7	1.3004	0.0057
Miscellaneous	A0A077RSI4	Clp R domain-containing protein	29	2	42.5	101	63871.3	51892.7	1.2308	0.0095
Miscellaneous	A0A3B6EQP6	AICAR transformylase	12	12	31.6	56.001	987200	793547	1.244	0.0305
Miscellaneous	A0A3B6JL62	SMP domain-containing protein	13	2	71.9	30.498	2.16043e+06	1493900	1.4461	0.0143
Miscellaneous	A0A3B6RSU4	Glycosyl hydrolase family	6	1	9.3	71.927	25174	19401	1.2975	0.0461
Miscellaneous	A0A3B6QDC6	NAC domain-containing protein	9	3	28.9	37.07	835697	575337	1.4525	0.0278
Miscellaneous	A0A3B5Z2G6	Cupin 2 conserved barrel domain-containing protein	3	3	13.4	33.389	166947	108033	1.5453	0.0192
Miscellaneous	A0A3B6SH42	SMP domain-containing protein	8	4	54.5	24.241	369463	199127	1.8554	0.0397
Miscellaneous	A0A3B5ZYB4	Sec23/Sec24 trunk domain-containing protein	2	2	4.2	66.059	54333.5	12434.5	4.3695	0.0023
Uncharacteriized	A0A3B5ZWI4	Uncharacterized protein	9	3	60.8	16.771	911527	103240	8.8291	0.0081
Uncharacteriized	A0A3B6GTS5	Uncharacterized protein	6	2	40	12.019	377343	47100.6	8.0114	0.0066
Uncharacteriized	A0A3B6KDM2	Uncharacterized protein	6	1	47.6	17.584	48346.3	7160.25	6.752	0.0008
Uncharacteriized	A0A3B6LFV2	Uncharacterized protein	6	1	47.6	17.62	600743	236343	2.5418	0.0049
Uncharacteriized	A0A3B5ZQA1	Uncharacterized protein	4	2	25.5	19.267	368277	177523	2.0745	0.0046
Uncharacteriized	A0A3B6A083	Uncharacterized protein	6	1	46.1	18.788	77305.3	40303.7	1.918	0.0171
Uncharacteriized	A0A3B6B5W8	Uncharacterized protein	3	2	32.7	11.406	522103	288857	1.8074	0.0398
Uncharacteriized	A0A3B6C0B2	Uncharacterized protein	4	2	21.8	26.408	142293	88545	1.607	0.0112
Uncharacteriized	A0A077RSJ4	Uncharacterized protein	6	1	13.1	87.5	127927	83321.7	1.5353	0.0473
Uncharacteriized	W5D637	Uncharacterized protein	6	1	91.5	8.4039	468747	292487	1.6026	0.0394
Uncharacteriized	A0A3B6C111	Uncharacterized protein	1	1	4.7	41.29	80553	61819.7	1.303	0.0043
Uncharacteriized	A0A3B6KPJ2	Uncharacterized protein	2	2	10	24.728	57195	45501	1.257	0.0002
Uncharacteriized	W5D3D3	Uncharacterized protein	5	5	9.3	103.46	206927	142140	1.4557	0.0229
Uncharacteriized	A0A3B6B6L4	Uncharacterized protein	3	3	9.9	55.708	59194	43053	1.3749	0.0159
Uncharacteriized	A0A3B6ISW5	Uncharacterized protein	13	4	41	38.561	507157	345790	1.4666	0.0066
Uncharacteriized	A0A3B6JHJ7	Uncharacterized protein	13	6	46	37.457	1.45153e+06	1101100	1.3182	0.0039
Uncharacteriized	A0A3B6HR26	Uncharacterized protein	14	7	47	37.341	3.45477e+06	2.62703e+06	1.315	0.0208
Uncharacteriized	A0A3B5XYS8	Uncharacterized protein	16	8	41	61.582	478617	325583	1.47	0.0237
Uncharacteriized	A0A3B6KKC0	Uncharacterized protein	7	2	38.6	26.099	2.96743e+06	2.06887e+06	1.4343	0.0411
Uncharacteriized	A0A3B6GXD3	Uncharacterized protein	6	0	91.5	8.3899	5185900	3781600	1.3713	0.0163
Uncharacteriized	A0A3B6CE61	Uncharacterized protein	6	1	23.8	33.968	759693	555393	1.3678	0.0306
Uncharacteriized	A0A3B6B3B0	Uncharacterized protein	5	3	20.9	34.094	190447	144480	1.3181	0.0323
Uncharacteriized	A0A3B5Y3D7	Uncharacterized protein	9	1	73.9	17.758	3.51947e+06	2681500	1.3124	0.0432
Uncharacteriized	A0A3B6I0W4	Uncharacterized protein	11	7	46.8	41.793	661760	509030	1.3	0.0379
Uncharacteriized	A0A3B6GVY3	Uncharacterized protein	10	9	54.4	27.958	733930	570790	1.2858	0.0102
Uncharacteriized	A0A3B6JQP9	Uncharacterized protein	6	2	57.4	13.464	334040	262320	1.2734	0.0199
Uncharacteriized	A0A3B6HMU5	Uncharacterized protein	25	1	39.5	90.822	5.68837e+06	4.52227e+06	1.2578	0.0048
Uncharacteriized	A0A3B6RBB7	Uncharacterized protein	5	5	5.5	133.94	139130	112157	1.2404	0.0272
Uncharacteriized	A0A3B5ZVX4	Uncharacterized protein	7	3	45.4	18.39	1.02136e+06	837173	1.22	0.0057
storage protein	B3EY91	LMWGS1	4	0	8.5	45.059	32013.3	82591	0.3876	0.0004
storage protein	R4JAQ1	Low-molecular-weight glutenin subunit (Fragment)	5	1	19.4	39.371	529777	896967	0.5906	0.0099
storage protein	L7R599	Gamma-gliadin	3	2	11.2	31.736	156617	300047	0.5219	0.0075
storage protein	A0A7D5BLI2	Low-molecular-weight glutenin subunit	4	0	36	34.292	7.52073e+06	9.21573e+06	0.816	0.0143
storage protein	B6UKP3	Gamma-gliadin	7	0	55.1	25.849	85346000	1.15283e+08	0.7403	0.0149
storage protein	Q306F8	Alpha-gliadin	3	1	19.4	34.474	709103	1.20403e+06	0.5889	0.0424
storage protein	A0A1K0JSA4	Alpha-gliadin	3	4	36.2	35.598	1.84043e+07	38391500	0.4793	0.02
carbon metabolism	Q0WX48	Thaumatin-like xylanase inhibitor (Fragment)	5	5	29.8	15.643	3266.85	7671.27	0.4258	0.0216
carbon metabolism	A4ZIZ0	Monomeric alpha-amylase inhibitor (Fragment)	11	2	93.4	13.056	2020.95	8506.25	0.2375	0.0195
carbon metabolism	A0A7H1K1T4	Dimeric alpha-amylase inhibitor	9	0	68.1	15.162	1.89797e+07	32144000	0.5904	0.0078
carbon metabolism	A0A3B6CEE9	UDP-arabinopyranose mutase	9	1	27.6	38.886	1.24754e+06	2601200	0.4796	0.0157
carbon metabolism	A0A3B6MP06	2-isopropylmalate synthase	28	1	66.2	67.24	45356.7	80557.3	0.563	0.028
carbon metabolism	Q5UHH8	dimeric alpha-amylase inhibitor (Fragment)	9	1	92.7	13.253	1.18727e+08	1.44217e+08	0.8232	0.033
carbon metabolism	A0A3B5YX89	Alpha-galactosidase	8	3	31	41.139	574287	706493	0.8128	0.0001
carbon metabolism	A0A3B6QPJ7	Xyloglucan endotransglucosylase/hydrolase	4	4	16.4	32.148	62865	78055.7	0.8053	0.002
carbon metabolism	A0A3B6TFU9	Aldose 1-epimerase	10	6	37.2	42.866	541340	676237	0.8005	0.0091
carbon metabolism	A0A3B6LKX0	Glucose-1-phosphate adenylyltransferase	10	6	27.9	54.666	583790	730173	0.7995	0.0028
carbon metabolism	A0A7H1K1Y4	Trypsin/alpha-amylase inhibitor	6	0	41.5	16.038	7.47763e+06	9.38487e+06	0.7967	0.0029
carbon metabolism	A0A3B6HW37	UDP-glucose 6-dehydrogenase	13	5	37.3	52.823	903820	1.17637e+06	0.7683	0.0343
carbon metabolism	A0A3B6GS66	Pyruvate decarboxylase	11	4	27.5	63.916	1280500	1.68433e+06	0.7602	0.0002
carbon metabolism	A0A3B6SAG6	Aldose 1-epimerase	13	7	38.9	39.193	2.57793e+06	3.89667e+06	0.6615	0.0011
Nitrogen metabolism	Q9ST57	Serpin-Z2A	18	10	63.8	43.311	267440	347017	0.7706	0.009
Nitrogen metabolism	A0A3B6PV71	Serine/threonine-protein phosphatase	2	1	5.4	35.229	27802.8	90544.7	0.307	0.0355
Nitrogen metabolism	A0A1D6D173	Glutaredoxin domain-containing protein	6	6	51.8	18.518	51138.3	98816.7	0.5175	0.0444
Nitrogen metabolism	A0A3B5ZUV3	Branched-chain-amino-acid aminotransferase	7	7	21.5	44.151	902883	1085800	0.8315	0.0123
Nitrogen metabolism	A0A3B5YSI9	Acetylornithine transaminase	7	1	24.3	48.403	591270	712503	0.8298	0.0446
Nitrogen metabolism	W5C673	Pyrrolidone-carboxylate peptidase	2	2	13.7	23.99	91507	110397	0.8288	0.0259
Nitrogen metabolism	A0A3B6DDL4	Histidinol dehydrogenase, chloroplastic	7	7	21.9	50.604	240370	306817	0.7834	0.0109
Nitrogen metabolism	P83207	Chymotrypsin inhibitor WCI	3	3	43.7	12.944	46144000	62745000	0.7354	0.008
Nitrogen metabolism	A0A1D5UGB6	Glutathione peroxidase	6	0	50.6	18.457	219790	299467	0.7339	0.015
Defense/stress	A0A3B5XX06	Proteasome subunit beta	5	1	22.9	27.265	11412.4	44020.3	0.2592	0.029
Defense/stress	A0A3B6N288	Water stress and hypersensitive response	14	2	48.2	36.21	19988.7	46070.5	0.4338	0.0117
Defense/stress	A0A077RPI9	SHSP domain-containing protein	6	0	54.3	16.895	1416430	2.61653e+06	0.5413	0.0195
Defense/stress	Q8GZC0	L-ascorbate peroxidase (Fragment)	5	3	17.4	41.265	75157.7	100304	0.7492	0.034
Defense/stress	A0A3B5Z649	Proteasome subunit beta	8	1	48	26.079	964837	1191600	0.8096	0.0067
Defense/stress	W5F826	Proteasome subunit beta	9	9	57.5	24.332	889013	1.08693e+06	0.8179	0.0318
Defense/stress	A0A3B6C702	Thioredoxin-dependent peroxiredoxin	6	6	36.3	28.286	6046600	7412500	0.8157	0.008
Defense/stress	A0A3B6JKI7	SHSP domain-containing protein	5	2	36.9	17.467	40798.1	176133	0.2316	0.0103
Defense/stress	A0A077RW06	Osmotin-like protein	2	1	10.8	25.873	65110	91754.3	0.7096	0.0273
Defense/stress	A0A3B6LFC8	Thaumatin-like protein	11	1	64.4	23.566	1.20777e+07	1.60073e+07	0.7545	0.04
Regulation	A0A3B6A1L4	GBF-interacting protein 1	4	4	9.1	87.299	57598.3	124433	0.4628	0.0085
Regulation	A0A3B6PE52	AAI domain-containing protein	4	4	34.5	15.898	3.20647e+06	5.52553e+06	0.5802	0.0137
Regulation	A0A3B6MV29	Protein kinase domain-containing protein	6	4	33.7	30.924	40377.3	67409	0.5989	0.037
Regulation	A0A1D5US94	Genome assembly, chromosome: II	5	5	20.6	38.768	303850	471907	0.6438	0.0154
Regulation	W5HFJ0	60S ribosomal protein L31	3	1	18.9	13.814	100022	152935	0.654	0.0151
Regulation	A0A3B5XYT5	UBC core domain-containing protein	1	1	9	16.673	36161	52076.7	0.6943	0.0046
Regulation	A0A3B6J044	AAI domain-containing protein	5	4	51.1	9.9196	4.28367e+06	6.02613e+06	0.7108	0.0341
Regulation	A0A3B6SHL8	GTP-binding nuclear protein	11	4	64.8	22.779	260297	364140	0.7148	0.0445
Regulation	A0A3B6T7T8	RRM domain-containing protein	9	0	47	27.984	326090	455837	0.7153	0.0283
Regulation	W5BR25	Genome assembly, chromosome: II	1	1	2.5	59.156	552200	771887	0.7153	0.0484
Regulation	A0A3B6ITU0	AAI domain-containing protein	7	3	46.5	16.227	3.76487e+07	5.15677e+07	0.73	0.0054
Regulation	A0A3B6R6K6	ATP synthase protein MI25	3	3	19.5	21.493	301417	409863	0.7354	0.0164
Regulation	W5ADS2	Ubiquitin	9	2	54.8	17.668	8.94527e+06	1.20337e+07	0.7433	0.0322
Regulation	A0A3B6KSU2	rRNA N-glycosidase	6	6	8.8	99.891	223347	287907	0.7757	0.0206
Regulation	A0A3B6PI06	Calnexin	18	4	36.8	59.617	535743	689667	0.7768	0.0294
Regulation	A0A077S1K0	UBC core domain-containing protein	3	1	29.6	18.989	621393	784670	0.7919	0.0066
Regulation	A0A3B6SH90	RING-type domain-containing protein	1	1	5.3	43.716	33818.7	41981.3	0.8055	0.0336
Regulation	A0A3B6DLT2	RRM domain-containing protein	5	5	27.6	25.042	492993	608653	0.8099	0.0203
Regulation	A0A3B6TN66	Ubiquitin receptor RAD23	14	2	49.1	42.422	3078300	3766500	0.8172	0.0056
Regulation	A0A3B6KSP3	ADP-ribosylation factor	12	2	64.5	24.017	5745900	6.97333e+06	0.8239	0.0099
Regulation	A0A3B6HXV8	ransducin beta-like protein 2	11	2	30.2	46.857	46453.3	68379.3	0.6793	0.0018
Transport	A0A3B6B091	Endoplasmic reticulum vesicle transporter	2	1	11.1	28.21	21525.7	33788.3	0.637	0.0483
Transport	A0A3B6KLR7	Transmembrane 9 superfamily member	5	1	10.4	70.617	696027	1146500	0.607	0.0075
Transport	A0A3B5Z1R9	Endoplasmic reticulum vesicle transporter	5	4	12.3	43.06	208670	268203	0.778	0.0499
Transport	W5B2G7	transport protein Sec61	1	1	17.4	7.7732	34576.5	44837	0.7711	0.0117
Transport	A0A3B6LQX5	Transmembrane 9 superfamily member	5	1	10.6	73.264	326957	429980	0.7603	0.0397
Transport	A0A3B6NSS0	Aquaporin	6	1	37.2	30.853	746880	1.0091e+06	0.7401	0.0006
Transport	A0A3B6TBX3	lipid transfer protein	3	1	26.7	17.439	317613	473950	0.6701	0.0267
Uncharacteriized	A0A3B6SD85	Uncharacterized protein	3	1	21.9	25.49	5841.13	30855.3	0.1893	0.0013
Uncharacteriized	A0A7H4LII6	GrpE protein homolog	6	2	17.2	37.236	7684.97	32843.3	0.2339	0.0495
Uncharacteriized	A0A3B6TJE2	Uncharacterized protein	4	4	16.9	39.432	40083.2	143287	0.2797	0.0418
Uncharacteriized	A0A3B6HTZ6	Uncharacterized protein	4	4	15.5	44.232	7348.23	19248.7	0.3817	0.0026
Uncharacteriized	A0A3B6ARM3	Uncharacterized protein	20	4	74.1	39.791	1.65103e+06	2.83213e+06	0.5829	0.0126
Uncharacteriized	A0A3B6TXU0	Uncharacterized protein	2	2	7.4	29.454	62251.3	104832	0.5938	0.025
Uncharacteriized	A0A3B6KFR9	Uncharacterized protein	6	6	20.5	44.762	102014	157993	0.6456	0.0325
Uncharacteriized	A0A1D6BIN9	Uncharacterized protein	5	5	41.7	18.615	277790	424453	0.6544	0.0018
Uncharacteriized	A0A3B6PF71	Uncharacterized protein	4	1	44.6	18.229	399793	605887	0.6598	0.0306
Uncharacteriized	A0A3B6QP09	Uncharacterized protein	1	1	8.3	25.072	454540	683423	0.665	0.0292
Uncharacteriized	A0A3B6LJX1	Uncharacterized protein	1	1	5.1	27.846	9116.03	13599	0.6703	0.0299
Uncharacteriized	A0A341PIP8	Uncharacterized protein	8	8	34.1	32.359	726503	973383	0.7463	0.0051
Uncharacteriized	A0A3B6C650	Uncharacterized protein	4	3	17.2	30.356	634483	829703	0.7647	0.0395
Uncharacteriized	A0A3B6EJP0	Uncharacterized protein	1	1	2.8	75.145	316620	397547	0.7964	0.0183
Uncharacteriized	A0A3B6NQH2	Uncharacterized protein	13	3	66.7	23.077	1800100	2.24927e+06	0.8003	0.05
Uncharacteriized	A0A3B6SKM7	Uncharacterized protein	11	1	75.7	16.746	721857	900407	0.8017	0.0293
Uncharacteriized	A0A3B6DAA8	Uncharacterized protein	22	4	73.8	38.808	19362000	24102000	0.8033	0.0171
Uncharacteriized	A0A3B6LM62	Uncharacterized protein	11	1	59.8	26.044	2026500	2.48207e+06	0.8164	0.0313
Uncharacteriized	A0A341ZHG0	Uncharacterized protein	11	5	53	23.936	1.10437e+06	1.32763e+06	0.8318	7.1398
Miscellaneous	W5CAC3	(bread wheat) hypothetical protein	5	1	37.9	17.19	28167.1	183040	0.1538	0.0196
Miscellaneous	A0A3B6RIK7	MAPK kinase substrate protein	1	1	4.8	15.874	14027.7	70743	0.1982	0.044
Miscellaneous	A0A3B5YW20	Fe2OG dioxygenase domain-containing protein	4	4	16.7	32.979	57081.7	118124	0.4832	0.0393
Miscellaneous	A0A3B5ZQ67	Cation_ATPase_N domain-containing protein	2	1	3.1	114.14	12574	22067	0.5698	0.0398
Miscellaneous	A0A3B5Y3S2	Peptidase_S9 domain-containing protein	11	2	17.8	90.681	36713	63415	0.5789	0.0416
Miscellaneous	A0A3B6MQU6	Ras-related protein RABA1f	8	2	40.3	24.003	148733	254873	0.5835	0.0366
Miscellaneous	A0A3B6SHK0	Transaldolase	8	1	28.8	42.88	415543	699720	0.5938	0.0044
Miscellaneous	A0A3B6AZW1	AB hydrolase-1 domain-containing protein	6	6	21.4	40.228	61472.7	92588.7	0.6639	0.0059
Miscellaneous	A0A3B6B848	Anamorsin homolog	5	1	33.7	27.94	93675	140487	0.6667	0.0115
Miscellaneous	A0A3B6KQ41	Phytocyanin domain-containing protein	5	2	62.3	13.232	96239.7	140443	0.6852	0.0174
Miscellaneous	Q05806	Type-5 thionin	5	3	59.5	13.748	3.04317e+06	4.29173e+06	0.709	0.0036
Miscellaneous	W5G5Q1	Cytochrome b5 heme-binding domain-containing protein	4	4	51	10.706	306707	419100	0.7318	0.0458
Miscellaneous	W5D516	HMA domain-containing protein	2	2	3.8	44.466	320153	424590	0.754	0.0118
Miscellaneous	D8L9A6	Putative PDI-like protein	2	2	14.1	16.645	79224	104167	0.7605	0.0419
Miscellaneous	A0A3B5Y4E5	Phosphotransferase	14	1	42	54.791	768497	998167	0.7699	0.0316
Miscellaneous	A0A3B6H3F1	Dolichyl-diphosphooligosaccharide--protein glycosyltransferase subunit 2	18	0	35	74.604	1522200	1.97697e+06	0.7699	0.0031
Miscellaneous	A0A3B6PFH8	GH18 domain-containing protein	14	0	52.7	34.461	1237600	1589300	0.7787	0.0134
Miscellaneous	A0A3B5XVY7	Dihydrolipoyl dehydrogenase	12	12	27.3	59.149	834483	1.06817e+06	0.7812	0.0247
Miscellaneous	A0A3B6MVW6	GOLD domain-containing protein	5	3	24.9	29.76	181470	230793	0.7862	0.0006
Miscellaneous	A0A3B6JMC9	Myo-inositol 1-phosphate synthase	1	1	3.7	49.661	43391	55126.3	0.7871	0.0425
Miscellaneous	A0A1D5SGL2	NAD(P)H dehydrogenase (quinone)	7	4	46.1	21.782	1.10613e+06	1.38483e+06	0.7987	0.0226
Miscellaneous	A0A3B6KJA2	Formyltetrahydrofolate synthetase	24	1	41.1	75.597	4.00103e+06	4.86837e+06	0.8218	0.0201
Miscellaneous	A0A3B5Z2K5	Peptidase_S9 domain-containing protein	13	1	24	89.695	578803	695057	0.8327	0.0224
Miscellaneous	Q5BLQ7	Grain softness protein-1B2 (Fragment)	7	0	44.1	15.892	2.33657e+07	2.98747e+07	0.7821	0.0063
Miscellaneous	V5RL87	grain softness protein	7	7	50	16.387	46173000	5.57693e+07	0.8279	0.0058
Miscellaneous	A0A3B5ZTI0	DUF1338 domain-containing protein	8	1	29.6	40.279	384737	646093	0.5954	0.0477

## Sheet: Table S3
Table S3. Genes encoding differentially expressed proteins.
Classification	Protein name	Protein ID	First.accession gene	Gene group
Defense/stress	WSI18 protein	A0A0F7G9F3	TraesCS3A02G253200.1	TraesCS3A02G253200.1	TraesCS3D02G254100.1	TraesCS3B02G285100.1
Defense/stress	WSI18 protein	A0A0F7GA49	TraesCS3B02G285100	TraesCS3B02G285100	TraesCS3D02G254100	TraesCS3A02G253200
storage protein	alpha/beta-gliadin	A0A0K2QJE4	TraesCS1B02G011300.1	TraesCS1B02G011300.1	TraesCS1D02G000700.1	TraesCS1A02G007700.1
Regulation	Genome assembly, chromosome: II	A0A1D5UIT9	TraesCS2D02G335800.1	TraesCS2D02G335800.1	TraesCS2B02G354900.1	TraesCS2A02G327100.1
Regulation	Genome assembly, chromosome: II	A0A1D5UZ50	TraesCS2D02G109200.1	TraesCS2D02G109200.1	TraesCS2B02G126800.1	TraesCS2A02G109100.1
Regulation	Genome assembly, chromosome: II	A0A2X0S694	TraesCS2A02G285100.2	TraesCS2A02G285100.2	TraesCS2D02G284000.2	TraesCS2B02G302200.1
Regulation	Translation initiation factor eIF-2B beta subunit	A0A3B5XXP4	TraesCS1D02G135300	TraesCS1D02G135300	TraesCS1A02G138500	TraesCS1B02G152300
Regulation	Nop domain-containing protein	A0A3B5Y5L5	TraesCS2A02G125500	TraesCS2A02G125500	TraesCS2D02G128600	TraesCS2B02G148000
Transport	NPL domain-containing protein	A0A3B5Y7P9	TraesCS3D02G410400.2	TraesCS3D02G410400.2	TraesCS3B02G450300.1	TraesCS3A02G415200.2
Uncharacteriized	Uncharacterized protein	A0A3B5Z2G6	TraesCS1B02G372600.1	TraesCS1B02G372600.1	TraesCS1A02G356500.1	TraesCS1D02G360700.1
Nitrogen metabolism	Glutamate--cysteine ligase	A0A3B5ZPD6	TraesCS1D02G074500	TraesCS1D02G074500	TraesCS1A02G072000	TraesCS1B02G090500
Uncharacteriized	Uncharacterized protein	A0A3B5ZQA1	TraesCS1D02G101700	TraesCS1D02G101700	TraesCS1B02G121200	TraesCS1A02G093000
Regulation	Arginyl-tRNA synthetase	A0A3B5ZR46	TraesCS1D02G111300	TraesCS1D02G111300	TraesCS1B02G129900	TraesCS1A02G107800
Development	em protein	A0A3B5ZUU2	TraesCS1D02G225700	TraesCS1D02G225700	TraesCS1A02G224200	TraesCS1B02G237400
Uncharacteriized	Uncharacterized protein	A0A3B5ZWI4	TraesCS1D02G225800.1	TraesCS1D02G225800.1	TraesCS1B02G237400.1	TraesCS1A02G224200.1
Uncharacteriized	Uncharacterized protein	A0A3B5ZYB4	TraesCS1A02G276100.3	TraesCS1A02G276100.3	TraesCS1B02G285300.2	TraesCS1D02G275600.2
Regulation	Poly [ADP-ribose] polymerase	A0A3B5ZYY5	TraesCS1D02G330500	TraesCS1D02G330500	TraesCS1B02G341700	TraesCS1A02G328000
Uncharacteriized	Uncharacterized protein	A0A3B6A083	TraesCS1D02G369400	TraesCS1D02G369400	TraesCS1B02G381500	TraesCS1A02G364100
Miscellaneous	Protein-serine/threonine phosphatase	A0A3B6AWD3	TraesCS2A02G222700	TraesCS2A02G222700	TraesCS2D02G228800	TraesCS2B02G248200
Uncharacteriized	Uncharacterized protein	A0A3B6B5W8	TraesCS2A02G449800	TraesCS2A02G449800	TraesCS2D02G449300	TraesCS2B02G471600
Miscellaneous	4-coumarate--CoA ligase	A0A3B6B901	TraesCS2A02G581600	TraesCS2A02G581600	TraesCS2D02G598500	TraesCS2B02G605800
Uncharacteriized	Uncharacterized protein	A0A3B6C0B2	TraesCS2B02G126800	TraesCS2B02G126800	TraesCS2D02G109200	TraesCS2A02G109100
Regulation	CW-type domain-containing protein	A0A3B6D761	TraesCS2B02G135800.1	TraesCS2B02G135800.1	TraesCS2D02G118500.2	TraesCS2A02G116600.1
Defense/stress	Peroxidase	A0A3B6DPL3	TraesCS2A02G571300	TraesCS2A02G571300	TraesCS2B02G615800	TraesCS2D02G583000
Nitrogen metabolism	Bowman-Birk serine protease inhibitor family	A0A3B6E9S1	TraesCS3A02G046100	TraesCS3A02G046100	TraesCS3B02G038700	TraesCS3D02G034200
Regulation	AAA domain-containing protein	A0A3B6EDJ8	TraesCS3D02G159200.1	TraesCS3D02G159200.1	TraesCS3A02G151300.2	TraesCS3B02G178200.2
Miscellaneous	NAD-dependent epimerase	A0A3B6G297	TraesCS3B02G575500	TraesCS3B02G575500	TraesCS3A02G507400	TraesCS3D02G514400
Nitrogen metabolism	owman-Birk serine protease inhibitors family d	A0A3B6GLF7	TraesCS3D02G034200	TraesCS3D02G034200	TraesCS3A02G046000	TraesCS3B02G037400
Uncharacteriized	Uncharacterized protein	A0A3B6GTS5	TraesCS3D02G149400	TraesCS3D02G149400	TraesCS3A02G133200	TraesCS3B02G166400
carbon metabolism	Trehalose 6-phosphate phosphatase	A0A3B6GZA7	TraesCS3A02G289300	TraesCS3A02G289300	TraesCS3D02G289100	TraesCS3B02G323900
Transport	Non-specific lipid-transfer protein	A0A3B6IRG5	TraesCS4B02G120900.1	TraesCS4B02G120900.1	TraesCS4A02G194400.1	TraesCS4D02G118900.1
Regulation	Macro domain-containing protein	A0A3B6ITC2	TraesCS4B02G169200	TraesCS4B02G169200	TraesCS4D02G171400	TraesCS4A02G135800
Nitrogen metabolism	Phosphoserine aminotransferase	A0A3B6IUL2	TraesCS4A02G032100.1	TraesCS4A02G032100.1	TraesCS4D02G272500.1	TraesCS4B02G273500.1
Transport	Outer envelope pore protein 16-2	A0A3B6JJK3	TraesCS4D02G186100	TraesCS4D02G186100	TraesCS4B02G184800	TraesCS4A02G119900
Uncharacteriized	Uncharacterized protein	A0A3B6KDM2	TraesCS5A02G077500.1	TraesCS5A02G077500.1	TraesCS5D02G094300.1	TraesCS5B02G088100.1
Defense/stress	Dehydrin	A0A3B6KQU7	TraesCS5A02G424800.1	TraesCS5A02G424800.1	TraesCS5D02G433200.1	TraesCS5B02G426800.1
carbon metabolism	Polygalacturonase	A0A3B6KSF3	TraesCS5B02G468900	TraesCS5B02G468900	TraesCS5D02G470100	TraesCS5A02G459100
Regulation	CCR4-NOT transcription complex subunit 1	A0A3B6KSI4	TraesCS1A02G212800.1	TraesCS1A02G212800.1	TraesCS1B02G226300.1	TraesCS1D02G215700.1
Uncharacteriized	Uncharacterized protein	A0A3B6LFV2	TraesCS5B02G088100.1	TraesCS5B02G088100.1	TraesCS5D02G094300.1	TraesCS5A02G077500.1
Uncharacteriized	Uncharacterized protein	A0A3B6LIG7	TraesCS5B02G113500	TraesCS5B02G113500	TraesCS5A02G121400	TraesCS5D02G118100
Defense/stress	Dehydrin	A0A3B6LSS9	TraesCS5B02G372200	TraesCS5B02G372200	TraesCS5D02G379300	TraesCS5A02G369900
Regulation	GRAM domain-containing protein	A0A3B6N1C1	TraesCS5D02G503400	TraesCS5D02G503400	TraesCS5B02G502200	TraesCS5A02G488500
Regulation	Histone H2B	A0A3B6PEX3	TraesCS1A02G190400	TraesCS1A02G190400	TraesCS1D02G233300	TraesCS1B02G245300
Defense/stress	Dehydrin	A0A3B6PTM2	TraesCS6B02G383800	TraesCS6B02G383800	TraesCS6D02G333200	TraesCS6A02G350700
Regulation	Histone deacetylase	A0A3B6QDI6	TraesCS6B02G210200	TraesCS6B02G210200	TraesCS6A02G181100	TraesCS6D02G168400
Miscellaneous	Annexin	A0A3B6QHZ1	TraesCS6D02G280300	TraesCS6D02G280300	TraesCS6B02G330100	TraesCS6A02G300400
Miscellaneous	Fibrillarin	A0A3B6QL73	TraesCS6D02G384500	TraesCS6D02G384500	TraesCS6A02G400300	TraesCS6B02G440500
Defense/stress	Dehydrin	A0A3B6QLW3	TraesCS6D02G332900.1	TraesCS6D02G332900.1	TraesCS6B02G383800.1	TraesCS6A02G350600.1
Regulation	RING-type domain-containing protein	A0A3B6RHL6	TraesCS7A02G348200.1	TraesCS7A02G348200.1	TraesCS7B02G234500.1	TraesCS7D02G330800.1
Regulation	Epimerase domain-containing protein	A0A3B6RN71	TraesCS7B02G298300	TraesCS7B02G298300	TraesCS7A02G396300	TraesCS7D02G391900
Defense/stress	SHSP domain-containing protein	A0A3B6SFK5	TraesCS7B02G088700	TraesCS7B02G088700	TraesCS7D02G185500	TraesCS7A02G183800
Uncharacteriized	Uncharacterized protein	A0A3B6SH42	TraesCS7B02G244300.2	TraesCS7B02G244300.2	TraesCS7D02G340400.1	TraesCS7A02G333100.1
Transport	ABCF1d	A0A3B6TS84	TraesCS7A02G291300	TraesCS7A02G291300	TraesCS7D02G290800	TraesCS7B02G181800
Regulation	Genome assembly, chromosome: II	A0A7H4LCV9	TraesCS2D02G120400.1	TraesCS2D02G120400.1	TraesCS2A02G119400.1	TraesCS2B02G139100.1
Uncharacteriized	Uncharacterized protein	A0A077RSJ4	TraesCS3B02G240900.2	TraesCS3B02G240900.2	TraesCS3D02G213100.2	TraesCS3A02G210300.2
Regulation	Genome assembly, chromosome: II	C1K737	TraesCS2D02G386800	TraesCS2D02G386800	TraesCS2A02G389000	TraesCS2B02G407000
Transport	Outer membrane channel protein OEP16-2	D9ZLW0	TraesCS4A02G119900.1	TraesCS4A02G119900.1	TraesCS4B02G184800.2	TraesCS4D02G186100.2
carbon metabolism	Isoamylase II	K4JZZ1	TraesCS1D02G246300	TraesCS1D02G246300	TraesCS1A02G247100	TraesCS1B02G257700
Defense/stress	Agglutinin isolectin 3 (Fragment)	P10969	TraesCS1B02G340200	TraesCS1B02G340200	TraesCS1D02G328900	TraesCS1A02G326800
Development	Em protein H5	P42755	TraesCS1D02G000700.1 1D	TraesCS1D02G000700.1	TraesCS1A02G007700.1	TraesCS1B02G011000.1
Development	Em protein	Q9ZR70	TraesCS1D02G226000	TraesCS1D02G226000	TraesCS1A02G224600	TraesCS1B02G237400
Development	Em protein	Q53WS3	TraesCS1A02G224200	TraesCS1A02G224200	TraesCS1D02G225900	TraesCS1B02G237400
Regulation	Mitogen-activated protein kinase (Fragment)	T1RTX8	TraesCS7D02G106400	TraesCS7D02G106400	TraesCS7B02G009200	TraesCS7A02G111300
storage protein	Gamma-gliadin	U5U7C0	TraesCS1A02G007400.1A	TraesCS1A02G007400	TraesCS1B02G010500.1	TraesCS1D02G001200.1
storage protein	Avenin-like protein	V5M290	TraesCS1A02G007700	TraesCS1A02G007700	TraesCS1D02G000700	TraesCS1B02G011300
storage protein	LMW-m glutenin subunit 9 (Fragment)	V9P737	TraesCS1B02G013500	TraesCS1B02G013500	TraesCS1D02G008600	TraesCS1A02G010900
Development	em protein	W4ZP51	TraesCS1D02G225900.1	TraesCS1D02G225900.1	TraesCS1A02G224200.1	TraesCS1B02G237500.1
Regulation	Genome assembly, chromosome: II	W5BXY6	TraesCS2D02G461500.2	TraesCS2D02G461500.2	TraesCS2A02G461600.1	TraesCS2B02G483200.1
Regulation	RRM domain-containing protein	W5CRM8	TraesCS3B02G457900.1	TraesCS3B02G457900.1	TraesCS3D02G417800.1	TraesCS3A02G422600.1
Defense/stress	WHy domain-containing protein	W5CUW2	TraesCS3D02G158600.1	TraesCS3D02G158600.1	TraesCS3A02G150800.1	TraesCS3B02G255100.1
Uncharacteriized	Uncharacterized protein	W5D637	TraesCS3B02G262800.1	TraesCS3B02G262800.1	TraesCS3D02G237400.1	TraesCS3A02G237000.1
Regulation	SurE domain-containing protein	W5D736	TraesCS3A02G251100.1	TraesCS3A02G251100.1	TraesCS3D02G251500.1	TraesCS3B02G280600.1
storage protein	High molecular weight glutenin subunit	W6AY13	TraesCS1B02G329711	TraesCS1B02G329711	TraesCS1D02G317211	TraesCS1A02G317311
Regulation	Genome assembly, chromosome: II	A0A1D5US94	TraesCS2D02G557600	TraesCS2D02G557600	TraesCS2A02G556400	TraesCS2B02G110700
Uncharacteriized	Uncharacterized protein	A0A1D6BIN9	TraesCS7B02G224300	TraesCS7B02G224300	TraesCS7A02G323400	TraesCS7D02G320000
Nitrogen metabolism	Glutaredoxin domain-containing protein	A0A1D6D173	TraesCS7B02G185700	TraesCS7B02G185700	TraesCS7D02G289300	TraesCS7A02G293400
Defense/stress	Proteasome subunit beta	A0A3B5XX06	TraesCS1B02G141900	TraesCS1B02G141900	TraesCS1A02G122700	TraesCS1D02G123600
Miscellaneous	Peptidase_S9 domain-containing protein	A0A3B5Y3S2	TraesCS1A02G322300	TraesCS1A02G322300	TraesCS1D02G322400	TraesCS1B02G334600
Miscellaneous	Fe2OG dioxygenase domain-containing protein	A0A3B5YW20	TraesCS1B02G186400	TraesCS1B02G186400	TraesCS1D02G168600	TraesCS1A02G170900
Miscellaneous	Cation_ATPase_N domain-containing protein	A0A3B5ZQ67	TraesCS1A02G047000	TraesCS1A02G047000	TraesCS1B02G060700	TraesCS1D02G047900
Uncharacteriized	DUF1338 domain-containing protein	A0A3B5ZTI0	TraesCS1D02G144400	TraesCS1D02G144400	TraesCS1B02G164000	TraesCS1A02G145800
Regulation	GBF-interacting protein 1	A0A3B6A1L4	TraesCS1D02G411700	TraesCS1D02G411700	TraesCS1A02G403900	TraesCS1B02G433400
Uncharacteriized	Uncharacterized protein	A0A3B6ARM3	TraesCS2A02G101700	TraesCS2A02G101700	TraesCS2B02G118800	TraesCS2D02G101100
Miscellaneous	AB hydrolase-1 domain-containing protein	A0A3B6AZW1	TraesCS2A02G294400	TraesCS2A02G294400	TraesCS2D02G292100	TraesCS2B02G310800
Transport	Endoplasmic reticulum vesicle transporter	A0A3B6B091	TraesCS2A02G341900	TraesCS2A02G341900	TraesCS2D02G319700	TraesCS2B02G339700
Miscellaneous	Anamorsin homolog	A0A3B6B848	TraesCS2A02G553500	TraesCS2A02G553500	TraesCS2D02G555000	TraesCS2B02G585100
carbon metabolism	UDP-arabinopyranose mutase	A0A3B6CEE9	TraesCS2B02G526700	TraesCS2B02G526700	TraesCS2A02G498600	TraesCS2D02G498900
Uncharacteriized	Uncharacterized protein	A0A3B6HTZ6	TraesCS4A02G203900	TraesCS4A02G203900	TraesCS4D02G104800	TraesCS4B02G107700
Defense/stress	SHSP domain-containing protein	A0A3B6JKI7	TraesCS4D02G212300	TraesCS4D02G212300	TraesCS4A02G092100	TraesCS4B02G212200
Uncharacteriized	Uncharacterized protein	A0A3B6KFR9	TraesCS5A02G115000	TraesCS5A02G115000	TraesCS5B02G115900	TraesCS5D02G125500
Transport	Transmembrane 9 superfamily member	A0A3B6KLR7	TraesCS7B02G186300	TraesCS7B02G186300	TraesCS7A02G294000	TraesCS7D02G292300
carbon metabolism	2-isopropylmalate synthase	A0A3B6MP06	TraesCS5B02G133500	TraesCS5B02G133500	TraesCS5D02G139800	TraesCS5A02G131300
Miscellaneous	Ras-related protein RABA1f	A0A3B6MQU6	TraesCS5D02G188900	TraesCS5D02G188900	TraesCS5B02G182200	TraesCS5A02G184100
Regulation	Protein kinase domain-containing protein	A0A3B6MV29	TraesCS5D02G304700	TraesCS5D02G304700	TraesCS5A02G297900	TraesCS5B02G296900
Defense/stress	Water stress and hypersensitive response	A0A3B6N288	TraesCS3B02G106700	TraesCS3B02G106700	TraesCS3D02G091400	TraesCS3A02G091500
Regulation	AAI domain-containing protein	A0A3B6PE52	TraesCS3B02G111293	TraesCS3B02G111293	TraesCS3A02G095600	TraesCS3D02G096000
Uncharacteriized	Uncharacterized protein	A0A3B6PF71	TraesCS6B02G093900	TraesCS6B02G093900	TraesCS6D02G067500	TraesCS6A02G069500
Nitrogen metabolism	Serine/threonine-protein phosphatase	A0A3B6PV71	TraesCS6D02G381300	TraesCS6D02G381300	TraesCS6A02G396400	TraesCS6B02G436400
Uncharacteriized	Uncharacterized protein	A0A3B6QP09	TraesCS6D02G374100	TraesCS6D02G374100	TraesCS6A02G389500	TraesCS6B02G429900
Miscellaneous	MAPK kinase substrate protein	A0A3B6RIK7	TraesCS7A02G373600	TraesCS7A02G373600	TraesCS7D02G349500	TraesCS7B02G253400
carbon metabolism	Aldose 1-epimerase	A0A3B6SAG6	TraesCS2A02G344000	TraesCS2A02G344000	TraesCS2D02G322300	TraesCS2B02G341500
Uncharacteriized	Uncharacterized protein	A0A3B6SD85	TraesCS7B02G018300	TraesCS7B02G018300	TraesCS7A02G120000	TraesCS7D02G118100
Miscellaneous	Transaldolase	A0A3B6SHK0	TraesCS7B02G202400	TraesCS7B02G202400	TraesCS7D02G297600	TraesCS7A02G302300
Uncharacteriized	Uncharacterized protein	A0A3B6TJE2	TraesCS7B02G173900	TraesCS7B02G173900	TraesCS7D02G276000	TraesCS7A02G276100
Uncharacteriized	Uncharacterized protein	A0A3B6TXU0	TraesCS7D02G488300	TraesCS7D02G488300	TraesCS7B02G408200	TraesCS7A02G500900
carbon metabolism	Dimeric alpha-amylase inhibitor	A0A7H1K1T4	TraesCS3D02G095700	TraesCS3D02G095700	TraesCS3B02G111100	TraesCS3A02G095600
Uncharacteriized	GrpE protein homolog	A0A7H4LII6	TraesCS6D02G203300	TraesCS6D02G203300	TraesCS6B02G249700	TraesCS6A02G231900
Defense/stress	SHSP domain-containing protein	A0A077RPI9	TraesCS3B02G049900	TraesCS3B02G049900	TraesCS3D02G046800	TraesCS3A02G034500
carbon metabolism	Monomeric alpha-amylase inhibitor (Fragment)	A4ZIZ0	TraesCS3B02G111293	TraesCS3B02G111293	TraesCS3A02G095600	TraesCS3D02G095700
storage protein	LMWGS1	B3EY91	TraesCS1A02G008000	TraesCS1A02G008000	TraesCS1B02G011700	TraesCS1D02G000300
storage protein	Gamma-gliadin	L7R599	TraesCS1B02G010700	TraesCS1B02G010700	TraesCS1D02G001400	TraesCS1A02G007400
carbon metabolism	Thaumatin-like xylanase inhibitor (Fragment)	Q0WX48	TraesCS6B02G157700	TraesCS6B02G157700	TraesCS6D02G118700	TraesCS6A02G129400
storage protein	Alpha-gliadin	Q306F8	TraesCS1B02G010800	TraesCS1B02G010800	TraesCS1D02G001200	TraesCS1A02G007300
storage protein	Low-molecular-weight glutenin subunit (Fragment)	R4JAQ1	TraesCS1A02G008000	TraesCS1A02G008000	TraesCS1D02G000300	TraesCS1B02G011700
Miscellaneous	(bread wheat) hypothetical protein	W5CAC3	TraesCS3D02G190400	TraesCS3D02G190400	TraesCS3B02G216000	TraesCS3A02G186500
Regulation	60S ribosomal protein L31	W5HFJ0	TraesCS7D02G243500	TraesCS7D02G243500	TraesCS7A02G244800	TraesCS7B02G146600

## Sheet: Table S4
Table S4. Expression levels of related genes downloaded from public databases.
gene_id	roots, seedling, none, Azhurnaya(n=6)	roots, seedling, none, Chinese Spring(n=2)	roots, vegetative, none, Chinese Spring(n=22)	roots, vegetative, none, Azhurnaya(n=15)	roots, vegetative, abiotic, Chinese Spring(n=3)	roots, reproductive, none, Azhurnaya(n=6)	roots, reproductive, none, Chinese Spring(n=2)	leaves/shoots, seedling, none, Azhurnaya(n=15)	leaves/shoots, seedling, none, Chinese Spring(n=3)	leaves/shoots, seedling, none, other(n=62)	leaves/shoots, seedling, disease, other(n=66)	leaves/shoots, seedling, abiotic, other(n=28)	leaves/shoots, vegetative, none, Azhurnaya(n=24)	leaves/shoots, vegetative, none, other(n=9)	leaves/shoots, vegetative, none, Chinese Spring(n=36)	leaves/shoots, vegetative, disease, Chinese Spring(n=12)	leaves/shoots, vegetative, abiotic, Chinese Spring(n=3)	leaves/shoots, vegetative, disease, other(n=33)	leaves/shoots, vegetative, abiotic, other(n=3)	leaves/shoots, reproductive, none, other(n=33)	leaves/shoots, reproductive, none, Azhurnaya(n=92)	leaves/shoots, reproductive, none, Chinese Spring(n=10)	leaves/shoots, reproductive, disease, other(n=16)	grain, reproductive, none, Azhurnaya(n=18)	grain, reproductive, none, Chinese Spring(n=37)	grain, reproductive, none, other(n=111)	spike, reproductive, none, other(n=76)	spike, reproductive, disease, other(n=80)	spike, reproductive, disease, Chinese Spring(n=3)	spike, reproductive, none, Chinese Spring(n=16)	spike, reproductive, none, Azhurnaya(n=33)	spike, reproductive, abiotic, other(n=67)	spike, vegetative, none, Chinese Spring(n=2)
TraesCS1D02G000700	0	0	0	0	0	0	0	0	0	0	0	0	0	0	0	0	0	0	0	0	0	0	0	11.5021	12.2685	12.7617	0.0851038	0	0	0	0	0	0
TraesCS1A02G007700	0	0	0	0	0	0	0	0	0	0	0	0	0	0	0	0	0	0	0	0	0	0	0	11.3965	11.931	12.2699	0	0	0	0	0	0	0
TraesCS1B02G011000	0	0	0.692399	0	0	0	0	0	0	0	0	0	0	0	0	0	0	0	0	0	0	0	0	11.4492	13.6317	11.6965	0	0	0	0	0	0	0
TraesCS1A02G007400	0	0	0.560295	0	0	0	0	0	0	0	0	0	0	0	0	0	0	0	0	2.15051	0	0	0	10.4848	13.2068	11.6259	1.35778	0	0	0	0	0	0
TraesCS1B02G010500	0	1.9364	0.105867	0	0	0	0	0	0	0	0	0	0	0	0	0	0	0	0	0	0	0	0	9.93745	12.7096	10.1675	0	0	0	0	0	0	0
TraesCS1D02G001200	0	0	1.59565	0	0	0	0	0	0	0	0	0	0	0	0	0	0	0	0	2.40841	0	0	0	12.897	14.319	13.2405	1.44158	0	0	0	0	0	0
TraesCS1B02G011300	0	0	0	0	0	0	0	0	0	0	0	0	0	0	0	0	0	0	0	0	0	0	0	12.0071	12.2655	12.3547	0	0	0	0	0	0	0
TraesCS1B02G329711	0	0	0.206242	0	0	0	0	0	0	0	0	0	0	0	0	0	0	0	0	1.26371	0	0	0	12.4257	12.6725	12.6211	0	0	0	0	0	0	0
TraesCS1D02G317211	0	0	0	0	0	0	0	0	0	0	0	0	0	0	0	0	0	0	0	0	0	0	0	10.3117	11.1453	11.0553	0	0	0	0	0	0	0
TraesCS1A02G317311	0	0	0	0	0	0	0	0	0	0	0	0	0	0	0	0	0	0	0	0	0	0	0	9.32543	6.75845	9.81897	0	0	0	0	0	0	0
TraesCS1D02G225800	0.599669	0	0	0	0	0	0	0	0	0	0	0	0	0	0	0	0	0	0	0	0	0	0	5.59659	1.23621	4.07909	1.66098	0	0	0	0	0	0
TraesCS1B02G237400	0	0	0	0	0	0	0	0	0	0	0	0	0	0	0	0	0	0	0	0	0	0	0	5.43373	1.08082	2.26916	0	0	0	0	0	0	0
TraesCS1A02G224200	2.1236	0	0	0	0	0	0	0	0	0	0	0	0	0	0	0	0	0	0	0	0	0	0	10.6746	6.2184	8.31578	0	0	0	0	0	0	0
TraesCS3D02G149400	0	0	0	0	0	0	0	0	0	0	0	0	0	0	0	0	0	0	0	0	0	0	0	6.17486	2.39669	5.12242	0	0	0	0	0	0	0
TraesCS3A02G133200	0	0	0	0	0	0	0	0	0	0	0	0	0	0	0	0	0	0	0	0	0	0	0	5.85925	2.17081	4.77709	0	0	0	0	0	0	0
TraesCS3B02G166400	0	0	0	0	0	0	0	0	0	0	0	0	0	0	0	0	0	0	0	0	0	0	0	3.22136	0	1.48655	0	0	0	0	0	0	0
TraesCS3B02G575500	6.02192	5.61013	5.50631	5.76889	5.99532	5.31295	5.02361	4.17621	3.97719	3.89449	3.98763	4.73516	4.28398	2.99082	3.56007	3.93674	3.73197	3.21053	3.80312	4.06644	3.51692	4.90133	5.28334	3.75297	2.54615	3.70826	4.83335	4.78576	3.99974	4.46947	4.06715	3.79704	3.44621
TraesCS3A02G507400	5.48981	5.43302	5.39228	5.4456	5.31208	4.02421	5.247	4.5348	4.87575	4.04149	4.12955	4.55647	4.38811	3.18242	4.39521	3.69827	5.1532	3.32127	4.34001	4.29268	3.71211	5.1697	4.68654	3.61391	3.58068	2.98501	4.92001	4.87736	2.1863	4.7513	3.8194	3.37661	4.50175
TraesCS3D02G514400	1.05131	0	0.314394	0	0	0	0	0	0	0	0.0332231	0	0	0	0	0	0	0	2.00445	0	0	0	1.96384	0	0	0	0.215555	1.85013	8.28991	0.772162	0	0	0
TraesCS5A02G077500	5.0283	5.93471	5.8322	5.98964	5.76542	5.32356	5.15872	4.1648	1.62461	1.65577	1.93227	0	3.94861	0	1.76431	1.33101	1.69452	0	0	0	1.5613	0	0	2.72879	0.217178	1.31027	0	0	0	2.08005	0.310208	4.57968	5.7258
TraesCS5D02G094300	6.15327	7.32268	6.85706	6.91709	6.25668	6.06298	6.52922	5.24353	3.23647	3.31965	3.23752	0	5.36886	0	3.2921	1.31516	3.91262	0	0	0	2.95565	0	0	4.10407	1.86014	3.20569	2.27612	1.92356	0	4.87466	2.62657	6.01981	7.08547
TraesCS5B02G088100	6.45027	6.29683	6.02594	6.88316	5.91071	5.01391	5.62945	5.19769	3.12651	3.29444	3.35285	0	5.09861	0	2.98863	0	2.27728	0	0	0	2.74264	0	0	5.14385	2.61366	3.05361	0.685049	0	0	3.43775	1.87501	5.76245	7.18785
TraesCS1B02G340200	3.1822	2.07999	2.58344	3.61709	1.84975	1.3276	2.72222	3.50118	0	0	0	0	4.69742	0	0.267094	0	0	0	0	0	3.51702	0	0	6.60559	2.01513	4.09531	0	0	0	0	0	0	0
TraesCS1D02G328900	2.15854	1.99765	2.55973	3.86913	0.748621	1.3433	3.10978	2.99011	0	0	0	0	4.15419	0	0	0	0	0	0	0	3.27298	0	0	7.75004	3.48323	5.06317	0	0	0	0	0	0	0
TraesCS1A02G326800	3.84889	2.86828	2.7763	5.29971	2.28219	2.82036	3.21221	4.62704	0	0	0	0	5.38867	0	0.528777	0	0	0	0	0	4.26763	0	0	7.93973	2.23951	4.57721	0	0	0	0	0	0	0
TraesCS6D02G332900	0	0	0	0	0.684938	0	0	0	0	0	0	3.40984	0	0	0	0	0	0	0	0	0	0	0	4.05734	3.30115	2.40105	0	0	0	0	0	0	0
TraesCS6B02G383800	5.59959	0	2.94811	0.172446	0	0	0	0.40342	1.23717	0.939148	2.92623	5.88286	0	0	0.732	0	2.47581	0.501405	2.42192	0	0	2.07231	0.801155	6.62077	4.31117	5.33754	3.31899	3.52825	0	0.213401	0	0	0
TraesCS6A02G350600	0	0	0	0	0	0	0	0	0	0	0.0384013	4.70778	0	0	0	0	0	0.227729	0	0	0	0	2.79998	0	0	0.0474958	2.32243	1.80029	0	1.16371	0	0	0
TraesCS1D02G226000	0	0	0	0	0	0	0	0	0	0	0	0	0	0	0	0	0	0	0	0	0	0	0	7.82583	4.07067	6.0497	0	0	1.64046	0	0	0	0.272442
TraesCS1A02G224600	0	0	0	0	0	0	0.688485	0	0	0	0	0	0	0	0	0	0	0	0	0	0	0	0	9.45076	4.53781	6.96123	0	0	0.572411	0.00326464	1.07145	0	2.22987
TraesCS1A02G276100	1.56733	0.946641	2.3862	1.78105	2.84079	1.97048	1.06515	1.01805	0.267089	0.901131	0.995036	1.02669	1.4069	0.579093	1.42462	2.21907	1.74033	1.27959	0.915024	1.52594	1.21694	1.36451	0.192446	1.44518	0.376351	0	2.20579	2.39479	0.981263	1.46468	1.38536	0	0.903914
TraesCS1B02G285300	2.55223	2.48028	2.34613	2.43212	2.54768	2.66786	1.98706	1.83245	1.36466	1.39901	1.6092	1.52019	2.08063	1.05238	1.57614	2.03073	2.1763	1.4457	1.13097	2.17912	2.24985	1.99445	1.17288	2.549	1.57163	1.05901	2.06703	2.30694	0.988628	2.08088	2.3071	0.381397	2.32873
TraesCS1D02G275600	1.13617	0.566567	1.88677	1.21184	2.05534	1.08526	0.4457	0.480809	0	0.488941	0.699683	0.649232	0.686107	0.0725421	0.918754	1.8486	1.36731	0.780267	0.253239	1.30864	0.878923	0.945303	0	0.865081	0	0	1.77298	1.98647	0.546268	1.25175	1.06372	0	0.828319
TraesCS1D02G246300	1.41833	0.281568	0.740862	0.89043	1.6038	0.564245	0.41273	1.75075	0.957665	0.827945	1.10893	1.34398	1.15222	1.63713	1.83948	1.98852	1.52268	1.74267	1.52753	1.1944	1.51204	1.95367	1.99287	1.91566	1.38675	1.44746	1.70168	2.01602	0	1.66762	1.5298	0.111554	1.34105
TraesCS1A02G247100	1.56242	0.719126	0.87796	1.65121	0.605665	0.380931	0.15293	2.57574	2.08977	1.76741	1.81011	1.35486	1.77753	1.23642	1.77562	1.05538	2.18625	1.65832	2.2676	0.317703	1.17603	2.10989	1.24365	2.47288	2.72984	2.76949	2.56661	2.79532	0	2.94017	2.11826	2.1387	3.36788
TraesCS1B02G257700	1.62133	0.547504	1.59105	1.33701	1.50505	0.535364	1.12352	1.88044	1.40996	1.2842	1.37929	1.68387	1.20194	2.38903	2.53019	2.36566	1.7773	2.63247	2.79595	1.63374	1.23613	2.5074	1.52736	2.4724	2.62819	2.34748	2.66314	2.90932	0.0794803	2.21564	1.71794	0.272215	1.51778
TraesCS1D02G225700	2.12598	0	0	0	0	0	0	0	0	0	0	0	0	0	0	0	0	0	0	0	0	0	0	6.95115	3.55071	4.94741	0	0	0	0	0	0	0
TraesCS4D02G186100	1.62784	0	1.092	0	0	0	0.721391	0	0	0	0	2.72869	0	0	0	0	0.0868712	0	0	0	0	0	0	4.35578	2.83247	3.119	0	0	0	0	0	0	0
TraesCS4B02G184800	0.884926	0	0	0	0	0	0	0	0	0	0	3.22039	0	0	0	0	0	0	0	0	0	0	0	4.40168	3.4196	3.51215	0	0	0	1.24591	0	0.730419	0.430381
TraesCS4A02G119900	1.14083	0	0	0	0	0	0	0	0	0	0	1.80942	0	0	0	0	0	0	0	0	0	0	0	3.6419	2.49983	3.1025	0	0	0	0	0	0	0
TraesCS1D02G135300	3.21612	2.96165	3.16028	3.42463	3.62829	3.2868	3.00617	3.44167	3.26801	2.95331	2.80262	2.79073	3.37938	2.07704	2.56936	1.78139	2.74613	2.38581	1.98868	2.51156	2.69622	2.67282	1.49568	2.72068	1.52922	1.91648	2.66207	2.76908	1.46651	3.07721	3.02135	2.5429	3.71602
TraesCS1A02G138500	2.93321	2.56383	2.83588	2.99215	2.94058	2.94894	2.7652	3.06463	2.49797	2.47822	2.23277	2.46021	2.94289	1.80052	2.349	1.46705	2.57048	2.14719	1.99074	2.56108	2.63409	2.59426	1.56649	3.00778	1.51057	1.92665	2.71482	2.80999	1.52117	2.94544	2.97431	2.41195	3.77607
TraesCS1B02G152300	3.41294	3.25612	2.87013	3.46137	0	3.23713	3.03925	3.18843	2.75957	2.56356	2.37104	2.48521	3.22495	2.15696	2.2738	1.41855	0	2.33463	1.89413	2.71123	2.8234	2.00015	1.77721	3.06572	1.95541	2.24077	1.57493	2.0202	1.00938	3.25383	3.17718	2.56002	3.92762
TraesCS1D02G225900	0	0	0	0	0	0	0	0	0	0	0	0	0	0	0	0	0	0	0	0	0	0	0	9.87471	5.62807	7.16589	0	0	0	0	0	0	0
TraesCS4B02G169200	5.05634	4.53769	4.50644	5.14375	4.76045	4.71896	4.33903	4.535	3.81311	3.80958	3.69255	4.58632	4.39409	2.8026	3.78271	4.1007	3.36736	2.71855	2.80421	3.27256	3.56463	3.68064	3.7757	4.1875	3.45398	4.15319	3.98877	4.12885	2.08012	4.3789	4.17385	4.32442	5.07846
TraesCS4D02G171400	4.19967	4.10744	3.74754	4.20122	2.95717	3.59774	3.62804	3.62144	3.24321	2.71346	2.56947	2.43013	3.69866	1.425	2.277	1.17604	1.87818	1.22082	1.59377	1.62319	2.57989	2.35388	2.20215	4.29171	3.20504	3.70492	2.93878	3.00719	0.2101	3.10587	2.89304	2.80843	3.57
TraesCS4A02G135800	3.7548	3.55597	3.32244	4.02566	3.02079	3.52634	2.98726	3.48369	2.82952	2.66322	2.49895	2.5408	3.55673	1.80894	2.19928	1.62162	1.83118	1.84091	1.49721	2.38174	2.85643	2.40827	2.65945	3.64717	2.87677	3.3231	2.85168	3.07873	0.608529	3.14017	3.03444	3.25071	3.78061
TraesCS1D02G330500	0	0	0	0	0	0	0	0	0	0	0	0	0	0.0102878	0	0	0.869498	0	0	0	0	0	0	4.4827	2.94128	3.34583	0	0	0	0	0	0	0
TraesCS1B02G341700	0	0	0	0	0	0	0	0	0	0	0	0	0	0	0	0	0	0	0	0	0	0	0	4.96492	2.04377	2.80471	0	0	0	0	0	0	0
TraesCS1A02G328000	0	0	0	0	0	0	0	0	0	0	0	0	0	0	0	0	0	0	0	0	0	0	0	4.2921	2.56429	3.37425	0	0	0	0	0	0	0
TraesCS1D02G225900	0	0	0	0	0	0	0	0	0	0	0	0	0	0	0	0	0	0	0	0	0	0	0	9.87471	5.62807	7.16589	0	0	0	0	0	0	0
TraesCS1B02G237500	0	0	0	0	0	0	0	0	0	0	0	0	0	0	0	0	0	0	0	0	0	0	0	10.2069	6.22847	7.2484	0	0	0	0	0	0	0
TraesCS1B02G013500	0	0	0	0	0	0	0	0	0	0	0	0	0	0	0	0	0	0	0	0	0	0	0	11.2183	11.7413	11.409	0	0	0	0	0	0	0
TraesCS1D02G008600	0	0	0	0	0	0	0	0	0	0	0	0	0	0	0	0	0	0	0	0	0	0	0	5.2605	6.02603	6.4658	0	0	0	0	0	0	0
TraesCS1A02G010900	0	0	0	0	0	0	0	0	0	0	0	0	0	0	0	0	0	0	0	0	0	0	0	11.0924	5.92946	10.0369	0	0	0	0	0	0	0
TraesCS2D02G109200	0	0	0	0	0	0	0	0	0	0	0	4.25557	0	0	0	0	0	0	0	0	0	0	0	4.48458	3.70322	1.66271	0	0	0	0	0	0	0
TraesCS2B02G126800	0	0	0	0	0	0	0	0	0	0	0	3.36063	0	0	0	0	0	0	0	0	0	0	0	0	0	0	0	0	0	0	0	0	0
TraesCS2A02G109100	0	0	0	0	0	0	0	0	0	0	0	5.08477	0	0	0	0	0	0	0	0	0	0	1.15667	2.72744	2.7789	1.42553	0	0	0	0	0	0	0
TraesCS4B02G120900	0	0	0	1.71575	0	0	0.651723	5.40908	5.25956	5.16734	5.3851	0	4.92759	0	4.17032	0	4.52305	0	0	0	0.388592	0	0	7.93017	5.02521	7.06442	5.77344	6.09101	0.932273	6.26103	3.69275	4.16181	5.16512
TraesCS4A02G194400	1.42142	0	1.27961	3.35337	0	0	0	6.99993	6.47105	6.29694	6.45086	2.10736	6.86545	0	5.48229	0	5.60426	0	0	0	3.4227	0	0.382124	7.94009	5.78485	6.33714	6.5643	6.89334	0	7.64017	5.46522	5.92849	8.17393
TraesCS4D02G118900	0.646692	0	0	3.21805	0	0	0	6.7739	6.78704	6.35504	6.48619	1.27765	6.8304	0	5.60125	0	5.56648	0	0	0	3.76306	0.36353	0	8.34623	6.16418	7.44227	7.6651	7.83245	0	8.24392	6.01081	5.97145	7.68208
TraesCS1A02G212800	2.29675	1.13492	2.31551	2.24201	2.73435	2.74461	0.694234	2.43123	1.29378	1.45822	1.01912	1.53334	2.0981	1.2381	1.53322	0	2.20564	1.63488	0.756508	2.30636	2.41573	1.91575	0.561904	2.38422	0.85391	0.49957	2.06695	2.00294	1.71026	2.0015	2.37828	0.783491	1.87107
TraesCS1B02G226300	2.88706	1.86651	2.38863	2.82167	3.12074	3.32196	1.92417	2.5036	1.78276	1.80569	1.70873	1.7622	2.52001	1.74354	1.57668	0	2.31359	2.1237	2.03465	2.53751	2.77083	2.26925	0.565479	2.85408	1.0158	1.03297	2.61165	2.72698	1.93129	2.4532	2.92549	1.4728	2.39433
TraesCS1D02G215700	3.58611	2.74034	3.34985	3.67452	4.16593	4.19027	2.60477	3.52459	2.61332	2.77027	2.60999	2.69591	3.51157	2.64674	2.48719	0.667382	3.30831	2.89546	2.60383	3.35289	3.67726	3.08783	1.38892	3.76076	1.78205	1.96257	3.42556	3.53948	2.47636	3.30436	3.85279	2.38208	3.22045
TraesCS1B02G011300	0	0	0	0	0	0	0	0	0	0	0	0	0	0	0	0	0	0	0	0	0	0	0	12.0071	12.2655	12.3547	0	0	0	0	0	0	0
TraesCS1D02G074500	6.81295	5.07325	6.12604	6.05969	5.34069	5.13246	5.36852	5.6145	5.53388	5.08993	5.33399	4.27453	5.32231	4.94748	4.46874	3.51841	4.2541	5.05673	4.76259	4.31024	4.88796	5.28794	5.24125	4.83843	3.25028	3.96907	5.01442	5.2672	6.68672	5.05869	5.15058	3.40159	4.05287
TraesCS1A02G072000	7.48047	5.92323	6.47481	6.812	5.79654	5.71542	5.56954	6.01775	5.77254	5.25357	5.52053	4.66659	5.92434	5.40353	4.94001	4.2327	4.89225	5.63278	5.22502	4.58599	5.52555	4.98049	5.21795	5.4279	3.28316	4.3041	5.32119	5.61756	7.61072	4.87896	5.32036	4.06441	4.27713
TraesCS1B02G090500	6.88169	5.59409	6.05255	6.14698	4.80051	5.04563	5.5736	5.27064	5.36079	4.49456	4.65589	3.59299	5.05325	4.86106	4.05348	2.5571	3.54696	4.7801	4.80784	2.41072	4.59209	4.59205	4.25656	4.64402	3.29893	3.97554	3.89856	4.31809	8.90809	4.84467	4.92013	2.28849	4.07836
TraesCS7D02G106400	4.90851	4.10507	4.09749	4.69181	4.25418	4.80131	4.05177	5.00706	4.18171	3.84124	3.89368	3.15772	4.51012	3.6408	3.44615	3.24635	3.6981	3.62423	3.37318	3.6645	4.16788	3.58705	2.5183	3.61387	2.42031	3.13206	4.08692	4.08242	1.18992	4.04179	4.48327	3.7432	4.34012
TraesCS7B02G009200	4.46292	3.96744	4.02191	4.18757	4.0723	4.23638	3.96431	4.46983	4.13691	3.54659	3.48514	2.90087	4.0534	3.10081	3.41324	3.26005	3.60825	3.28198	3.45382	3.70957	3.67463	3.6232	2.72743	3.46947	2.78663	2.98262	3.74951	3.77871	1.67196	4.05911	4.02718	3.77339	4.46468
TraesCS7A02G111300	1.05769	4.26781	4.30294	0.787287	4.2242	1.00241	4.18247	1.39237	4.07131	3.44832	3.20006	1.67049	0.82489	2.78249	3.52952	3.17042	3.63312	3.00553	3.6282	3.81554	0.590009	3.78417	2.47681	0.172038	2.98994	2.16306	3.59092	3.67435	1.11276	4.10352	1.00648	2.87984	4.39517
TraesCS3D02G410400	0	0	0	0	0	0	0	0	0	0	0	0	0	0	0	0	0	0	0	0	0	0	0	0	0	0	1.06137	0	0	0	0	1.38187	0
TraesCS3B02G450300	1.61906	3.20509	2.55561	2.11864	2.1918	1.48784	2.34516	2.36435	2.81853	1.16364	0.937948	0	2.30956	0	1.37492	0	0.770993	0	0	0.112002	0.172793	0.714924	0	1.51565	1.41947	1.49146	2.48542	2.7263	0	3.64276	2.37036	3.50798	4.90507
TraesCS3A02G415200	2.47737	2.98687	2.24394	2.78372	1.72731	2.14728	1.55735	2.84705	1.98215	1.04087	0.919477	0	2.82818	0	1.04891	0	0.410516	0	0	0	1.26633	1.5166	0	2.69628	1.95775	2.46894	3.31438	3.35533	0.267789	4.07283	3.31387	4.16468	4.83256
TraesCS2B02G135800	3.26712	1.97451	2.98872	3.20814	3.86214	3.69047	2.06316	2.89434	2.17002	2.51027	2.46565	2.68435	2.93508	2.14709	2.25367	1.2502	3.22881	2.67201	2.55322	2.87891	3.18499	2.34902	1.2879	2.75882	1.21848	1.7694	2.79021	2.92949	2.69078	2.57616	3.27582	2.01447	2.68195
TraesCS2D02G118500	3.37053	2.1975	3.03597	3.29771	3.75142	3.8326	2.39195	2.87459	1.87684	2.54671	2.57128	2.6547	3.0151	2.25822	2.23278	1.48118	3.04554	2.78994	2.6761	2.73487	3.18318	2.42638	1.53924	2.68104	1.3938	2.191	2.95826	3.04083	2.64089	2.67785	3.33917	2.05146	2.81075
TraesCS2A02G116600	3.35133	2.17382	3.05744	3.32525	3.81923	4.02698	2.07954	3.05173	2.30384	2.6627	2.61198	2.92092	3.26444	2.58332	2.39672	1.197	3.51089	3.13677	3.20738	3.39905	3.50535	2.55462	1.26802	3.00553	1.30547	2.07554	2.95483	3.07861	2.21032	2.7508	3.56006	1.90588	2.81459
TraesCS1D02G101700	0	0	0	0	0	0	0	0	0	0	0	0	0	0	0	0	0	0	0	0	0	0	0	2.88892	1.29363	0	0	0	0	0	0	0	0
TraesCS1B02G121200	2.17103	0	0	0	0	0	0	0	0	0	0	0	0	0.150892	0	0	0	0	0	0	0	0	0	3.52223	2.46499	1.72336	0	0	0	0	0	0	0
TraesCS1A02G093000	2.40606	0	0	0	0	0	0	0	0	0	0	0.499285	0	0	0	0	0	0	0	0	0	0.617645	1.54246	4.26008	3.04079	2.25183	0.135257	0	0	0	0	0	0
TraesCS5B02G372200	2.09272	0	0.649192	0	0	0	0.567758	0	0	0	0	2.75095	0	0	0	0	0	0	0	0	0	0.470803	0	4.40859	3.04238	4.17341	0	0	0	0	0	0	0
TraesCS5D02G379300	4.33041	0.467113	2.39183	0	0	0	2.9198	0	0	0	0	3.37537	0	0	0	0	0	0	0	0	0	0	0	6.56804	4.94284	5.71487	0	0	0	0	0	0	0
TraesCS5A02G369900	3.4429	0	1.0663	0	0	0	0	0	0	0	0	0	0	0	0	0	0	0	0	0	0	0	0	4.80933	3.22931	3.14111	0	0	0	0	0	0	0
TraesCS5A02G424800	4.32057	1.7679	1.45763	0.350794	0.314081	0	0	0	0.677837	0.137003	0.364952	2.94921	0	0	0	0	0	0	0.926437	0	0	0	0	5.2647	4.05884	5.38385	0	0	0	0	0	0	0.483278
TraesCS5D02G433200	4.88008	2.20485	1.60649	0.1171	0	0	0.625224	0	0.241977	0.0270043	2.76783	3.19721	0	0	0.0318324	0	1.23987	0	0.16895	0	0	1.8539	2.97404	5.94512	2.95306	5.55149	0	0	5.10122	0.930001	0	0	2.09276
TraesCS5B02G426800	5.46939	3.25484	2.70797	2.76921	0.442662	0	1.01791	1.6893	2.20893	1.39667	1.95867	6.0011	0	0	0.374437	0	1.21763	0	2.34282	0	0	2.35807	1.538	7.0556	5.34259	6.73423	0	0	2.15924	1.02203	0.691334	0	1.1036
TraesCS2A02G285100	0	0	0	0	0	0	0	0	0	0	0	0	0	0	0	0	0	0	0	0	0	0	0	4.56994	4.63777	5.39462	0	0	0	0	0	0	0
TraesCS2D02G284000	0	0	0	0	0	0	0	0	0	0	0	0	0	0	0	0	0	0	0	0	0	0	0	6.28623	6.75427	5.65061	0	0	0	0	0	0	0
TraesCS2B02G302200	0	0	0	0	0	0	0	0.711878	0	0	0	0	0	0	0	0	0	0	0	0	0	0	0	6.19016	3.53163	4.70395	0	0	0	0	0	0	0
TraesCS2A02G571300	6.16295	5.99916	6.80022	6.76949	6.68183	5.0571	7.01293	3.32584	1.36383	3.63899	4.61755	3.43546	4.4848	0.486036	5.51641	7.38746	4.234	1.63401	2.74857	4.42862	4.36872	2.64481	0.629264	3.0994	0.621852	0.643434	4.71046	4.87078	2.52998	2.399	3.80882	1.35293	0.131215
TraesCS2B02G615800	1.15446	5.10163	4.80843	1.78769	5.05397	0.491608	4.26462	0	2.40117	0	0	1.13699	0.760869	0	3.59701	5.21957	3.21364	0	0	0	0	2.35029	0	0	0	0	5.11191	5.15223	2.29886	5.28109	0	0	3.67683
TraesCS2D02G583000	0	4.17998	4.96509	0	4.99255	0	4.38931	0	2.06761	3.80038	4.66935	5.34323	0	1.98955	7.83975	9.05986	5.65523	4.30583	4.792	0	0	3.3198	0	0	0.867733	2.20757	3.90369	3.73397	2.61111	3.84444	0	0	0.416264
TraesCS4A02G032100	3.57492	3.95299	4.38353	3.43012	2.71775	2.82323	4.62302	3.12333	4.04342	2.92469	3.26991	2.39119	3.46748	1.07005	3.85102	4.11263	1.98776	1.0798	2.96835	1.60681	2.69599	4.25909	2.17862	1.65982	1.6487	1.29088	4.58798	4.73856	4.76957	3.89667	2.63623	2.96735	5.02068
TraesCS4D02G272500	3.89319	3.83009	4.46296	3.62897	3.09194	3.00942	4.45081	3.37765	3.79767	3.1281	3.32094	3.30458	3.56697	1.97485	4.07332	4.54802	3.06304	1.70528	3.36024	3.21781	3.31288	4.48716	4.70234	2.18868	1.96602	1.73238	4.97641	5.18431	5.99105	4.35573	3.47703	2.90199	4.37156
TraesCS4B02G273500	4.30735	4.34559	4.90774	4.28576	3.46997	3.8533	5.20542	3.72756	4.20301	3.12119	3.3434	2.28041	4.1138	1.34477	4.04146	4.39189	2.35504	1.37542	2.59359	2.19299	3.92762	5.05612	3.39739	2.15247	1.57234	1.93196	5.03888	5.16878	5.69357	4.48791	3.56752	3.50758	4.33961
TraesCS6D02G333200	0	0	0	0	0	0.1543	0	0	1.23717	0	0	1.21947	0	0	0	0	0	0	0	0	0	2.91378	0.38219	0	0	0	3.29202	3.06473	0	1.18299	1.1123	0	0
TraesCS6A02G350700	4.8369	0	0	1.67926	3.34062	2.10783	1.86027	0.230713	0	0	0.28029	3.7823	0	0	1.36269	0	1.23094	0	0	0	0	5.12983	5.25205	0.152943	0	0	5.20686	5.10251	1.08063	4.70665	3.18291	0	0
TraesCS1D02G369400	3.45655	0.770554	1.53584	1.10814	1.03294	0	0	0	0	0	0	0.960718	0	0	0	0	0.960423	0	0	0	0	0	0	2.83063	2.60276	2.69003	0	0	0	0	0	0	0
TraesCS1B02G381500	3.26232	0.570881	1.4592	1.57249	0.987263	0	0	0	0.163369	0	0	1.20267	0	0	0	0	0.896176	0	0	0	0	0	0	2.87846	4.19672	3.9965	1.03328	0.750636	0	0.912263	0	0	0
TraesCS1A02G364100	0.53176	0	0	0	0	0	0	0	0	0	0	0	0	0	0	0	0	0	0	0	0	0	0	0.645657	0.592778	0	0	0	0	0	0	0	0
TraesCS2A02G222700	0	0	0	0	0	0	0	0	0	0	0	0	0	0	0	0	0	0	0	0	0	0	0	6.27747	4.25358	4.30392	0	0	0	0	0	0	0
TraesCS2D02G228800	0	0	0	0	0	0	0	0	0	0	0	0	0	0	0	0	0	0	0	0	0	0	0	4.37435	1.15713	2.12117	0	0	0	0	0	0	0
TraesCS2B02G248200	0	0	0	0	0	0	0	0	0	0	0	0	0	0	0	0	0	0	0	0	0	0	0	5.41399	3.05181	3.04039	0	0	0	0	0	0	0
TraesCS7B02G244300	0	0	0	0	0	0	0	0	0	0	0	0	0	0	0	0	0	0	0	0	0	0	0	0	0	0	0	0	0	0	0	0	0
TraesCS7D02G340400	2.80896	0.0353466	0.242568	0	0	0	0	0	0	0	0.339126	4.3461	0	0	0.389908	0	0.75219	0	3.10596	0	0	1.47551	0.783717	6.60791	5.29322	4.84007	0	0	0	0	0	0	0
TraesCS7A02G333100	1.91647	0.640204	1.74808	0	1.52104	0.706612	0	0	0	0	0	1.56298	0	0	0	0	0	0	0	0	0	1.2699	0	6.44156	5.43435	3.76775	0	0	0	0.537732	0	0	0
TraesCS3D02G034200	5.20819	4.68335	4.84397	4.42497	6.23476	3.40709	4.1829	5.44212	6.6436	5.14932	5.16699	5.3184	5.7074	0	4.16921	5.31903	4.79107	1.23106	2.80385	0	3.39535	0	2.84123	7.20234	4.30176	4.99517	2.6651	2.51975	0.682101	3.32779	2.0099	3.01022	2.87946
TraesCS3A02G046000	4.40306	5.57288	5.21559	3.62292	6.4056	1.70406	4.35824	5.2083	6.22552	5.2723	5.41541	5.6495	5.36224	1.46697	5.76342	6.37148	5.73773	2.70185	5.56656	0	3.37541	1.90939	3.33612	6.78453	3.85782	4.78073	4.26793	4.50395	0.565694	3.05707	1.63562	3.32861	3.85829
TraesCS3B02G037400	0	6.02283	6.95227	0	8.67903	0	5.05718	0	5.29886	3.847	4.60409	0	0	0	3.17089	4.49163	5.81277	0	0	1.64571	0	3.33909	0.702258	0	3.32875	0.727702	1.16728	1.71681	0	1.77877	0	0	0
TraesCS5B02G468900	0	0	0	0	0	0	0	0.0628782	0	0	0	0	0	0	0	0	0	0	0	0	0	0	0	0	0	0	0	0	0	1.64611	0.949826	1.14129	0
TraesCS5D02G470100	0	0	0	0	0	0	0	0	0	0	0	1.70552	0	0	0	0	0	0	0	0	0	0	0	2.32066	1.19803	1.23768	0	0	0	0	0.109072	0	0
TraesCS5A02G459100	0	0	0	0	0	0	0	0	0	0	0	0	0	0	0	0	0	0	0	0	0	0	0	0	0	0	0	0	0	0.701873	0.602365	0	0
TraesCS2D02G386800	7.34722	6.79064	6.6873	7.12675	5.97336	6.83686	6.08994	7.10092	6.4748	7.07958	7.1177	6.87106	7.10192	7.82536	7.16077	7.60567	5.14698	7.79629	7.78891	6.71421	7.3309	8.12282	6.58464	6.13258	3.78241	5.17859	7.06854	7.13648	5.4178	6.87148	7.22847	5.70227	6.36541
TraesCS2A02G389000	6.52087	5.69984	5.59604	6.13219	4.37213	5.55466	4.9447	6.4964	5.75699	6.14436	6.28177	5.94561	6.43895	7.22787	6.4087	6.93991	4.25754	7.20521	7.20046	5.7816	6.716	7.54593	5.93078	5.82081	3.15213	4.73788	6.2383	6.45047	4.50092	6.2937	6.69264	4.62556	5.93805
TraesCS2B02G407000	6.99363	6.6692	6.52436	6.845	5.69466	6.56301	5.95873	6.89432	6.29547	6.77612	6.90371	6.4112	6.9314	7.84853	6.87069	7.18299	4.98939	7.76956	7.88083	6.29236	7.18258	7.86138	6.39334	5.94105	4.45069	5.22131	7.10142	7.17305	5.13835	6.9603	7.13554	5.92235	6.36062
TraesCS2A02G449800	4.01227	0	0.606297	0	0	0	0	0	0.100164	0.124504	0	2.08551	0	0	3.19565	5.20648	0.21821	0	0	0	0	0	0	8.88259	7.4387	8.36079	1.21326	0.971165	0	1.84767	0	0	0
TraesCS2D02G449300	5.09208	0	1.36164	0	0	0	0	0	0	0.457804	0	0	0	0	0	0	0	0	0	0	0	0	0	9.48928	7.56531	8.48936	0	0	0	0	0	0	0
TraesCS2B02G471600	4.85886	0.434337	2.91359	0	0.739695	0	0.434337	0	1.01219	0.160178	0	2.41149	0	0	1.57741	3.34352	0.671432	0	0	0	0	0	0	9.53779	7.95713	8.50405	1.48425	1.21753	0	2.11376	0.352786	0.742033	0
TraesCS7A02G291300	6.41908	5.87489	6.16374	6.62597	6.60097	6.17121	5.89531	5.95974	5.45345	5.15077	5.12669	5.25543	6.01918	4.63242	5.21673	4.72308	5.89316	5.36463	4.96387	5.72414	5.75029	5.81397	4.89959	7.04238	5.07861	6.18785	5.45655	5.62499	4.49451	5.79135	5.93029	5.59123	5.87852
TraesCS7D02G290800	7.32775	6.69853	7.29479	7.5182	7.96348	7.22968	6.79649	6.86445	6.17566	6.49775	6.16454	7.28109	6.83915	5.56977	6.25686	5.52915	7.15235	6.25155	5.96417	6.58151	6.74327	6.79327	5.71554	8.14229	6.14784	7.19034	6.56493	6.63824	5.49372	6.79008	7.01028	6.63946	6.79936
TraesCS7B02G181800	7.43799	6.79492	7.32512	7.68852	7.81679	7.27026	6.89292	6.97254	6.24195	6.23104	6.04426	6.83641	7.08108	5.54653	6.24159	5.47087	7.00239	6.29078	5.84863	6.56865	6.83853	6.7817	5.65565	7.97859	6.0069	6.88738	6.48343	6.6183	5.72197	6.7558	6.96191	6.55516	6.85298
TraesCS6D02G280300	6.55263	7.20271	6.32013	6.23754	6.47726	5.19766	6.08227	4.17632	4.99627	3.53396	3.49815	4.04981	4.43708	2.64669	3.47146	1.63038	3.57259	3.23572	6.08911	3.32247	3.17839	3.49007	3.99839	3.0319	1.96588	2.09228	3.83769	3.77369	2.98915	3.90203	3.75702	3.07985	2.61371
TraesCS6B02G330100	6.62654	7.47879	6.60072	6.49315	6.84437	5.64324	6.22241	4.75942	5.754	4.33726	4.26726	4.27933	5.06228	4.34296	4.33659	3.41736	4.75137	4.6134	4.85847	4.74679	4.20968	4.90964	4.9597	3.40855	3.15601	3.0291	5.22178	5.0905	1.81696	5.32296	4.79729	3.73483	4.44302
TraesCS6A02G300400	5.67617	6.46131	5.33435	5.7929	5.2386	4.59509	5.19586	4.27668	4.70516	3.24172	3.18516	4.12786	3.83944	0.0420892	2.46721	0.914622	3.62134	1.60774	0	3.22672	2.33974	2.2661	2.4261	2.75054	2.23398	2.31502	3.62676	3.51841	0.705802	3.59168	4.22842	2.79796	3.26927
TraesCS3A02G251100	4.12347	4.85233	4.61763	4.51362	4.6049	4.54357	4.58317	3.29803	3.69249	2.89657	2.81669	1.84935	3.19996	2.34029	2.48821	1.70459	2.92119	2.17208	2.19756	1.96048	2.43798	2.48475	1.64708	0.759852	0.352904	0	2.67816	2.62409	3.06622	2.9912	3.00194	2.46821	4.15522
TraesCS3D02G251500	4.10306	4.45217	4.01944	4.32715	3.99605	4.21137	4.06815	3.38645	3.69093	2.6838	2.54593	1.74488	3.20346	2.26989	2.28306	1.47132	2.93052	2.109	1.84998	1.82934	2.37105	2.21667	0.836759	1.24415	0.648672	0	2.20295	2.21073	2.58321	2.54281	3.08119	1.46598	3.67488
TraesCS3B02G280600	4.5501	5.55965	5.04481	5.01565	5.1916	5.27782	4.92645	3.92547	4.39001	3.44712	3.37388	2.44507	3.91028	3.03281	3.1241	3.41252	3.53822	3.14598	2.75758	2.79034	3.22065	3.15201	2.0961	1.05504	0.772008	0.831455	3.088	2.98555	2.98552	3.413	3.76444	3.19073	4.5355
TraesCS3A02G289300	4.04996	4.43707	4.07956	4.09672	3.86434	4.40477	3.87661	3.99203	3.55142	3.50269	3.49212	3.2764	4.27904	2.7457	3.56407	2.26468	4.54815	3.56339	2.16954	2.87298	3.85124	2.88536	1.2445	2.77844	2.42882	2.11141	3.50417	3.60609	3.52149	3.78827	3.76433	2.07321	3.57248
TraesCS3D02G289100	4.22125	4.73232	4.40438	4.28375	4.00954	4.64755	4.18199	4.27947	3.94167	3.73503	3.67123	3.75982	4.40174	3.02876	3.97215	3.15719	4.96737	3.7466	2.74775	2.69045	3.94895	2.88569	1.69607	2.9073	2.68679	2.37451	3.55205	3.64608	4.57239	3.94992	3.87063	2.37191	4.02602
TraesCS3B02G323900	3.92637	5.05229	4.55345	4.08864	4.02668	4.49617	4.3737	3.86546	3.87986	3.46096	3.34639	3.18146	4.05382	2.55543	3.72899	2.3184	4.57704	3.32315	2.72923	2.67615	3.45474	2.63544	1.34213	2.65843	2.77872	2.23046	3.42916	3.50168	4.10846	3.79795	3.63148	2.04456	4.13207
TraesCS5B02G113500	3.40121	3.57249	3.62701	3.62428	3.7737	3.68944	3.80209	3.10354	3.13727	3.08315	2.93339	3.52822	3.39412	2.52773	3.01249	2.08089	3.42769	2.98016	3.1174	3.10793	3.16393	3.34929	2.43211	3.57804	2.52322	3.32418	3.3682	3.49734	2.93254	3.62208	3.32237	3.41781	4.05715
TraesCS5A02G121400	3.60344	2.86755	3.39389	3.56699	3.71704	3.48421	2.99059	3.15966	2.67098	2.46422	2.30028	2.54689	3.18906	1.98195	2.48307	1.99039	2.81242	2.25401	2.083	2.56899	2.97449	2.96491	2.01734	3.53489	2.25684	2.83395	2.97944	3.18942	2.26674	3.32774	3.26243	2.74268	3.67948
TraesCS5D02G118100	3.09383	3.01121	3.21023	3.09217	3.59285	3.14475	3.22655	2.62997	2.63506	2.50169	2.42512	2.75463	2.73748	2.05141	2.37925	1.57358	2.69234	2.40634	2.45895	2.46376	2.60165	2.59731	1.63476	2.73506	1.67922	2.34851	2.77574	2.922	1.93773	3.11633	2.81828	2.54584	3.38263
TraesCS3B02G285100	0.921826	0	0	0	0	0	0	0	0	0	0	0	0	0	0	0	0	0	0	0	0	0	0	3.80331	2.75452	3.34047	0	0	0	0	0	0	0
TraesCS3D02G254100	3.22604	0	1.77087	1.52364	0	0	0.119896	0	0	0	0	2.89525	0	0	0	0	0	0	0	0	0	0	0	5.50205	5.55646	4.49213	0	0	0	0	0	0	0.298535
TraesCS3A02G253200	1.09023	0	0.870969	0	0	0	0	0	0	0	0	1.39231	0	0	0	0	0	0	0	0	0	0	0	4.20684	4.44555	3.52016	0	0	0	0	0	0	0
TraesCS2D02G120400	5.31036	6.10262	5.60877	5.90635	4.70114	4.94307	5.76587	5.23263	5.12763	3.90453	3.63379	2.58786	5.55876	2.37029	4.30746	3.04887	2.93837	2.46682	2.74265	3.39987	4.21269	4.07194	2.21929	5.48673	3.11577	4.52385	4.96263	5.10545	3.83777	5.03871	4.58842	5.17161	6.24804
TraesCS2A02G119400	5.06252	6.06658	5.45902	5.67065	4.60379	4.68241	5.64875	4.88736	5.10233	3.86303	3.72315	2.52199	5.26014	2.28234	4.15067	3.04608	2.9342	2.57337	2.40623	3.29795	3.98649	3.9131	1.94371	5.05427	3.01663	4.23713	4.87811	5.0996	3.75794	4.96118	4.36047	5.49123	6.1887
TraesCS2B02G139100	2.50776	3.36926	2.85451	2.98591	2.46198	2.32855	3.31436	2.38462	2.94192	1.48441	1.33984	0	2.64815	0.181232	2.01315	0.598462	0.659358	0.363169	1.14016	0.741128	2.03673	2.53856	0	2.76142	0.260113	0.952115	2.47365	2.59107	2.21219	3.02649	2.3065	2.65545	3.36316
TraesCS2A02G125500	4.72066	5.84491	5.14981	5.36365	3.83008	4.26793	5.36414	4.74068	4.79157	3.57985	3.42815	1.49469	5.05238	1.47668	3.97229	2.47933	2.07442	1.61743	2.39132	2.86291	3.52566	3.64713	1.6585	4.08411	2.52657	3.73738	4.38788	4.67309	2.81626	4.61495	4.1015	5.2524	6.08306
TraesCS2D02G128600	5.11906	6.18099	5.51622	5.81902	4.27287	4.63089	5.72398	5.00158	5.2379	3.86322	3.65822	1.81516	5.35465	1.69818	4.0682	2.30452	2.67969	1.91677	2.71718	3.16171	3.78769	3.93327	1.99496	4.57475	3.04739	4.23048	4.46771	4.72512	2.52926	4.74441	4.22298	4.58635	6.13296
TraesCS2B02G148000	5.01534	6.24814	5.55837	5.7535	4.43336	4.76394	5.92756	5.14864	5.29724	4.16407	3.97939	2.33604	5.52931	2.4841	4.40952	2.83524	2.80852	2.60527	3.13308	3.68261	4.23463	4.42506	2.28945	4.69213	3.09871	4.12573	5.04614	5.27146	3.45136	5.16762	4.62573	5.8282	6.45625
TraesCS6B02G210200	3.62575	4.16518	3.89165	3.87901	3.88028	3.68592	3.86642	3.29033	3.3531	2.71933	2.65176	2.60658	3.40047	2.53135	2.88784	2.41819	2.55577	2.59916	2.51174	2.65718	2.91546	3.06438	1.80466	2.81434	2.38224	2.63495	3.28862	3.37793	1.89741	3.69471	3.23067	3.49755	4.479
TraesCS6A02G181100	3.6656	3.92524	3.65118	3.88332	3.83563	3.60564	3.54464	3.30598	3.16308	2.71864	2.6558	2.38469	3.37711	1.87352	2.7786	2.27159	2.7967	2.60655	0	2.63295	2.94267	2.88229	1.75661	2.89257	2.14877	2.76345	3.23982	3.40021	1.74288	3.41554	3.19633	3.5307	4.22419
TraesCS6D02G168400	3.84563	4.38463	4.01793	4.05932	4.14197	4.02903	3.98336	3.3804	3.50724	3.1643	3.27349	2.7904	3.58474	3.52064	3.20073	2.89553	3.16044	3.27333	4.44072	3.22073	3.36733	3.37785	2.05801	3.01405	2.55746	3.12467	3.70004	3.79078	1.90353	3.81909	3.47299	3.73389	4.44643
TraesCS3D02G159200	2.56972	0	0	0	0	0	0	0.71087	1.49178	0	0	1.56287	0	0	0	0	0	0	0	0	0	1.85982	0	5.63033	3.42174	4.33256	0.488002	0.916521	0	0.660296	1.52663	0	0
TraesCS3A02G151300	1.1147	0	0	0	0	0	0	0	0	0	0	0	0	0	0	0	0	0	0	0	0	0	0	4.81232	3.08631	4.16571	0	0	0	0	1.31965	0	0
TraesCS3B02G178200	0	0	0	0	0	0	0	0	0	0	0	0	0	0	0	0	0	0	0	0	0	0	0	0	0	0	0	0	0	0	0	0	0
TraesCS7B02G298300	1.70468	0.332003	1.13473	1.80421	0.704524	2.63521	1.06877	2.55705	2.38108	3.0755	3.10387	2.48247	2.59044	2.88781	2.92803	2.97822	2.95026	3.21973	3.1748	3.53492	3.23241	3.47322	2.42834	1.73294	0	0.763768	2.1454	2.37293	0.902508	2.2693	2.6881	0.377668	1.59245
TraesCS7A02G396300	3.71966	2.82869	2.51217	2.26263	2.85136	3.0145	2.43671	4.04137	3.88585	3.58904	3.40527	3.8363	3.27924	3.55211	3.61039	3.40802	4.0007	3.77719	4.05393	3.776	3.88542	4.0982	3.92243	5.04623	4.05954	3.4015	3.27055	3.35646	2.58143	3.42225	3.55145	1.60956	3.27115
TraesCS7D02G391900	5.52088	4.12443	4.26919	4.82376	4.77473	5.1151	3.79683	4.95817	4.20019	4.37237	4.12738	5.03838	4.73374	4.23602	4.14554	4.26655	5.05974	4.48029	3.72713	4.67269	5.01197	4.73202	5.07671	5.2375	3.467	3.71872	4.46156	4.78384	2.93951	4.44423	4.7856	2.65153	3.58574
TraesCS3A02G046100	3.57739	6.29279	5.87726	4.34251	7.25374	4.31272	5.75456	4.80059	6.81709	5.60555	5.60812	6.03431	5.84254	0.52593	7.31041	8.59584	6.80845	2.57202	3.19158	0	3.19301	0.146609	2.94976	2.0268	1.1093	1.28592	2.1553	2.33873	0	1.85532	1.57493	3.48323	2.31935
TraesCS3B02G038700	4.11136	5.86446	5.81716	5.98786	7.06166	5.22262	5.0379	5.21964	5.67046	3.14638	3.32205	2.82177	5.6051	0	4.1778	4.19174	5.28507	0	2.44048	0	3.79402	0	0	3.94673	1.04907	1.49741	2.23666	2.22751	0	3.08872	2.46837	2.78885	3.73383
TraesCS2A02G581600	3.76919	2.86456	3.42986	3.23734	1.36359	2.41548	2.62176	2.40054	0	1.37647	1.88436	3.28867	1.55557	0	2.8821	3.87025	1.76009	1.30883	4.28116	3.13525	0.111179	2.48247	5.04588	0.726173	0	0	3.86136	4.01524	3.67491	2.67098	2.30003	0	1.4274
TraesCS2D02G598500	0	2.08505	4.01419	0	4.11857	0	3.29866	0	0	1.54245	2.64259	3.06398	0	0	2.90458	3.88156	2.19815	2.02611	3.99313	0	0	3.2798	0	0	0.413561	0.320901	1.69406	1.72696	6.44134	2.55636	0	0	1.15378
TraesCS2B02G605800	2.95823	2.73225	3.68866	2.53781	3.44522	1.4574	3.42083	1.33478	0	0.288414	0.910569	2.38595	0	0	1.59788	1.75898	0.408754	0.275201	2.81768	0	0	1.26735	3.58159	0.880921	0	0.311491	1.36453	1.53579	4.19851	1.89832	1.59388	0	0.133954
TraesCS3A02G253200	0	0	0	0	0	0	0	0	0	0	0	0.737189	0	0	0	0	0	0	0	0	0	0	0	3.50518	3.37669	2.62273	0	0	0	0	0	0	0
TraesCS3D02G254100	3.22604	0	1.77087	1.52364	1.57201	0	0.119896	0.544421	0.457424	0	0	2.89525	0	0	0	0	0	0	0	0	0	0	0	5.50205	5.55646	4.49213	0	0	0	0	0	0	0.298535
TraesCS3B02G285100	0.921826	0	0	0	0	0	0	0	0	0	0	0	0	0	0	0	0	0	0	0	0	0	0	3.80331	2.75452	3.34047	0	0	0	0	0	0	0
TraesCS5D02G503400	2.32653	5.10242	2.56531	1.47688	2.23087	1.4914	3.21505	0.844665	0.0870337	0.313381	1.18102	4.10504	0.483831	0	1.54488	1.32585	0.555345	1.24573	1.18548	1.11846	0	2.26822	2.54603	1.77633	1.71972	0.604411	1.36886	1.48384	5.72404	2.29026	2.15587	0	2.98221
TraesCS5B02G502200	2.19831	4.93657	2.74746	0.710204	3.0444	1.14283	3.23437	0.633792	1.11608	1.35572	2.05255	4.03742	0.729818	0	2.02303	2.43654	3.72496	1.60404	0.518317	0.78372	0.740443	3.81505	3.29233	2.72992	3.09561	1.47077	1.78228	1.94041	6.65589	2.53772	2.69683	0	2.47296
TraesCS5A02G488500	3.39484	5.68182	4.33255	2.75443	4.52935	3.08788	3.19829	0.99613	1.12318	1.46441	2.91362	5.9055	1.36153	0.919618	2.55008	3.31597	2.29573	2.16915	2.36738	1.538	1.18548	2.91508	3.09437	1.93163	2.20998	0.780097	2.4545	2.74894	7.7801	2.94998	2.27215	0	2.7416
TraesCS7B02G088700	0.752563	0	0	0	0	0	0	0	0	0	0	0	0	0	0	0	0	0	0	0	0	0	0	6.85669	6.53081	5.96147	0	0	0	0	0	0	0
TraesCS7D02G185500	0.7556	0	0	0	0	0	0	0	0	0	0	0	0	0	0	0	0	0	0	0	0	0	0	6.67248	6.93207	6.64418	0	0	0	0	0	0	0
TraesCS7A02G183800	0	0	0	0	0	0	0	0	0	0	0	0	0	0	0	0	0	0	0	0	0	0	0	4.94275	4.51531	3.73245	0	0	0	0	0	0	0
TraesCS2D02G461500	5.1275	4.23115	3.95574	4.43313	4.12117	3.8901	3.98322	6.20336	5.86826	5.24929	5.60973	4.41996	5.39535	6.19914	4.96628	4.74992	5.89769	5.52144	5.18544	3.53995	5.46561	4.37531	3.28989	3.47376	2.30192	3.37214	6.37693	6.25655	2.85657	4.90054	6.11781	2.75409	3.30876
TraesCS2A02G461600	4.96499	4.94054	4.49691	4.90567	4.57958	4.59548	4.58613	4.1193	4.07233	3.65341	3.78788	3.24443	4.26577	3.30956	3.72925	3.85972	3.78806	3.70241	3.89076	4.3743	4.28321	4.47682	3.67186	3.91687	2.73365	3.44724	4.09209	4.17042	3.08509	4.48684	4.37125	3.76599	4.06167
TraesCS2B02G483200	4.71252	4.78935	4.39506	4.7744	4.59424	4.57078	4.57678	4.04831	4.01864	3.51445	3.50752	3.18182	4.16252	2.82432	3.66304	3.64535	3.95623	3.30695	3.44004	4.05505	4.06577	4.26554	3.32803	3.5278	2.42688	2.71482	3.86156	4.00758	2.81949	4.44271	4.173	3.85367	4.25428
TraesCS7A02G348200	0	0	0	0	0	0	0	0	0	0	0	0	0	0	0	0	0	0	0	0	0	0	0	0	0.484108	0.210775	0	0	0	0	0	0	0
TraesCS7B02G234500	0.360902	1.13183	1.41583	0.896487	1.05259	1.64512	0.585985	0	0	0	0	0	0	0	0	0	0	0	0	0	0	0	0	0	0.472584	0.231965	0	0	0	0	0	0	0
TraesCS7D02G330800	0	0	0.0312191	0	0	0	0	0	0	0	0	0	0	0	0	0	0	0	0	0	0	0	0	0	0	0	0	0	0	0	0	0	0
TraesCS1B02G372600	2.71019	2.73612	2.4301	2.38513	2.19611	2.26355	1.94734	2.29591	1.75512	1.04221	0.707146	0.957292	2.13194	0.749689	1.92151	2.4965	2.01716	0.424538	0	1.59222	1.62557	1.94638	0.745813	1.32275	1.43121	0.399511	1.70915	1.94333	0	2.04061	1.4435	1.26736	2.6368
TraesCS1A02G356500	0	0	0	0	0	0	0	0	0	0	0	0	0	0	0	0	0	0	0	0	0	0	0	0	0	0	0	0	0	0	0	0	0
TraesCS1D02G360700	0	0	0	0	0.0114284	0	0	0	0	0	0	0.0787581	0	0	0	0	0	0	0	0	0	0	0	0	0	0	0.246745	0.191712	0	0	0	0	0
TraesCS6D02G384500	5.66747	6.87026	6.40057	6.45621	4.7392	5.09181	6.41309	5.61368	5.73302	4.53794	4.34209	1.37542	5.88062	1.69044	4.58941	2.59784	2.76677	1.62945	3.39681	2.86468	3.6825	2.64942	1.64125	4.8036	3.29125	3.7831	4.86958	5.05394	2.11186	4.9228	4.07545	5.12666	6.77423
TraesCS6A02G400300	4.1295	5.96807	6.19382	4.88948	5.10872	3.55949	6.00933	4.09751	4.72744	3.42621	3.08419	1.62165	4.32435	0	4.40742	1.74832	2.88356	0	0	2.219	2.16744	2.34474	1.18177	3.47433	3.03911	3.68064	3.96391	4.22294	2.75178	4.65587	2.59625	3.71967	6.65145
TraesCS6B02G440500	2.78744	6.03597	5.8078	4.08979	4.58118	2.38952	5.83094	2.79416	4.76198	4.19003	3.97356	1.46615	3.29657	1.06777	4.4097	3.23053	2.80898	1.85265	0	2.07624	1.134	3.05385	0.561835	2.48553	3.39954	3.57377	3.68722	4.24099	2.8613	4.82544	1.49969	4.7536	6.47887
TraesCS3D02G158600	4.4394	4.70143	2.26752	0.623794	1.12071	0	2.13128	1.36708	1.81721	2.42747	2.03825	5.82669	2.17114	0	3.45182	4.04051	2.9858	1.10726	5.85592	1.84221	0	2.12636	1.76893	6.57928	5.90311	4.53433	3.46808	3.32439	0	2.36272	1.5434	0	2.62619
TraesCS3A02G150800	3.86567	3.49022	1.63008	0	2.54518	0	1.88156	0.874658	2.50367	2.8956	2.8684	5.2053	0.8125	0	3.21538	3.46513	2.22284	0.500554	5.98488	0.599703	0	2.53056	0.0873082	6.38038	4.96229	5.14979	3.24831	3.09079	0	1.27492	0	0	0.245463
TraesCS3B02G255100	0	0	0	0	0	0	0	0	0	0	0	0	0	0	0	0	0	0	0	0	0	0	0	0	0	0	1.37301	1.29744	0	0.200927	1.5683	0	0
TraesCS3B02G240900	0.424754	1.11737	1.30383	0.838572	0.827543	0.706452	1.74564	0.528919	0.80644	0.562468	0.915536	0	0.639969	0.521312	0.612732	0.0794996	0.173635	0.915269	2.22217	1.02178	0.527201	0.596625	0	0	0	0	1.15143	0.844445	1.10596	1.07386	0.479046	0.26397	1.03495
TraesCS3D02G213100	0.712297	1.80795	1.24933	1.35768	0.259266	0.789593	2.32069	0.825658	0.864338	0.976896	1.33714	0	0.971409	0.825521	0.621392	0.0495393	0.813296	1.03893	2.08278	1.17471	0.79496	0.56172	0	0.0369228	0	0	1.33009	1.2757	0.127764	0.929377	0.990108	0.435772	1.34947
TraesCS3A02G210300	0.348137	0.599613	0.470515	0.487109	0.78444	0.127586	0.418399	0	0.110088	0.0460484	0.602089	0	0.327208	0	0.00996112	0	0	1.01163	2.3678	0.75295	0.570145	0	0	0	0	0	0.575706	0.270858	0	0.524847	0.606251	0.0823322	0.0893951
TraesCS1D02G111300	5.02319	4.82036	4.76941	5.17306	4.64232	4.7601	4.64679	5.26007	5.1999	4.64536	4.56939	3.82476	5.12224	4.41497	4.17827	3.34643	4.36393	4.64788	5.11877	4.87948	4.84479	4.66207	3.01613	4.31074	2.68774	3.03367	4.60029	4.77135	3.14632	4.42599	4.75142	4.00318	5.03086
TraesCS1B02G129900	4.92349	5.16635	5.00484	5.18511	4.91857	5.00015	4.83032	5.12536	5.13136	4.38479	4.35183	3.26299	5.1073	4.2341	3.96875	2.94454	4.28157	4.6088	4.46357	2.14955	5.06735	4.35612	2.69571	4.26339	2.73044	2.988	3.31094	3.72561	3.25356	4.33563	4.51891	2.91199	5.06123
TraesCS1A02G107800	4.11255	4.8547	4.51425	4.27716	4.34243	4.15879	4.54722	3.95441	4.71873	4.18317	4.03224	2.99834	4.08832	3.78303	3.85986	3.23213	3.93724	4.08547	4.31735	4.52328	3.85641	4.24511	2.42642	3.1416	2.5374	2.49656	4.46237	4.51333	2.91714	4.37379	3.81838	3.96956	4.92095
TraesCS2D02G335800	3.66564	3.70136	3.95865	3.77274	4.08216	4.09132	3.78476	2.77152	2.58643	2.57853	2.79432	2.78456	3.21021	3.06278	3.28391	3.66175	3.23585	3.23499	2.29679	3.17034	3.247	3.37866	2.29284	2.46925	1.81765	1.88233	3.99074	4.09267	2.5861	3.54243	3.3505	1.6944	3.00942
TraesCS2B02G354900	3.60689	3.89799	3.85999	3.81456	4.18642	4.35859	3.86691	2.60482	2.49426	2.5342	2.51643	3.18094	3.07217	2.80898	3.23309	3.50548	3.38726	3.01978	1.98793	3.5621	3.32685	3.59682	2.7298	2.87593	2.12934	2.0163	3.97728	4.05858	0.731386	3.53649	3.46043	1.71864	2.99262
TraesCS2A02G327100	3.78084	3.42385	4.12215	3.91566	4.53601	4.49795	3.87284	2.77469	2.29733	2.36965	2.60723	2.70296	3.05932	2.59777	3.19909	3.6443	3.36322	3.13262	2.17771	3.17357	3.26358	3.4434	2.29227	2.61058	1.66911	1.64288	3.71955	3.8687	1.04972	3.37428	3.25949	1.38039	2.95866
TraesCS3B02G262800	2.26741	2.04852	0	0	0	0	0.121103	0.0325505	0	0	0	4.1196	0	0	0	0	0	0	0	0	0	2.79409	0.68862	7.4069	7.47205	5.21564	0	0	0	1.6354	0	0	1.72578
TraesCS3D02G237400	3.71307	0	0	0	0	0.209928	0	0	0	0	0	4.92797	0	0	0	0	0	0	0	0	0	3.63961	0.458689	8.46998	7.5977	6.60582	0	0	0	0.97901	0	0	0.621716
TraesCS3A02G237000	3.32308	0	0	0	0	0	0	0	0	0	0	5.07903	0	0	0	0	0	0	0	0	0	4.15343	2.52068	8.8709	7.95882	6.72032	0	0	0	1.32051	0.797543	0	1.13433
TraesCS4A02G119900	1.14083	0	0	0	0	0	0	0	0	0	0	1.79899	0	0	0	0	0	0	0	0	0	0	0	3.62629	2.48569	3.08513	0	0	0	0	0	0	0
TraesCS4B02G184800	0.654611	0	0	0	0	0	0	0	0	0	0	2.3052	0	0	0	0	0	0	0	0	0	0	0	4.1226	2.47133	2.29591	0	0	0	0.211213	0	0	0
TraesCS4D02G186100	0	0	0	0	0	0	0	0	0	0	0	1.034	0	0	0	0	0	0	0	0	0	0	0	1.3066	0.947598	1.93879	0	0	0	0	0	0	0
TraesCS1A02G190400	4.3958	6.5953	5.43417	5.02269	3.20231	4.04114	5.62179	4.61797	4.94696	3.56409	3.01752	0	4.88396	0	3.30107	0	1.46301	0	0	0	1.09397	0	0	1.53075	2.17939	3.20883	4.09651	4.07854	0.0948157	6.72736	3.32359	7.54009	7.39011
TraesCS1D02G233300	4.53855	5.99439	5.03141	4.86492	2.91853	3.87931	5.21632	4.23733	4.45379	4.00458	3.72493	2.03712	4.44183	0	2.94097	0	2.5656	0	0	0	1.35015	1.1474	0	1.98975	2.40348	3.20347	4.61122	4.72124	3.23501	6.16212	3.23616	6.60291	6.48582
TraesCS1B02G245300	4.64944	6.04017	5.44049	5.24638	3.69018	4.35021	5.35115	4.76529	4.82268	4.6157	4.37678	0.292041	4.95476	0	3.303	0	2.57665	0	0	0	1.54665	0	0	2.60281	3.57872	3.0981	4.62841	4.66865	3.31467	5.93415	3.78636	6.76215	7.49184
TraesCS3D02G190400	3.78365	5.78026	5.00368	4.53156	3.72812	3.49774	5.22495	3.7667	4.7403	4.29489	4.0918	0	4.14418	0	2.91484	1.94495	3.1437	0	1.55113	0	0.514618	0	0	0.965305	1.99993	1.37988	4.12652	4.10319	0	4.59733	2.04157	4.61991	5.7779
TraesCS3B02G216000	4.34382	5.39798	5.11012	4.96955	3.62064	3.82619	4.99954	4.32344	4.65051	4.24015	4.02116	0	4.65141	0	2.68031	0	3.08009	0	0.2538	0	0.950971	0	0	1.44247	1.73626	2.24206	3.87404	3.94521	0	4.54024	2.39783	4.97187	5.72744
TraesCS3A02G186500	3.73012	4.75514	4.60106	4.6615	3.48743	3.53503	4.28729	3.98303	4.21263	3.68437	3.49753	0	4.38063	0	2.12615	0.275903	2.90895	0	0	0	0.596194	0	0	0.935953	1.16917	0.275158	3.30521	3.39268	0	3.89507	2.39805	3.72257	5.40342
TraesCS7B02G018300	3.99359	4.42886	3.91911	3.84371	4.25942	4.01362	4.02268	3.18037	3.34575	3.08223	3.15705	3.46945	3.39933	2.35367	3.571	4.51078	3.57246	2.5741	3.13984	3.42388	3.30169	3.85019	3.28044	3.41739	3.17111	3.39024	3.8284	3.7759	3.26441	3.66203	3.48585	3.51776	4.0835
TraesCS7A02G120000	2.50221	3.33435	3.07217	2.29467	3.54988	2.64592	3.03551	1.5975	2.19783	2.27058	2.37589	2.44107	2.17112	1.25709	2.8463	3.74749	2.95009	1.58802	2.2261	2.40617	1.95209	3.13823	2.91213	2.44357	2.43439	1.90533	3.13595	3.13928	2.78383	2.90404	2.02201	2.53444	3.59698
TraesCS7D02G118100	2.95373	3.59563	3.13525	2.80581	3.42767	2.78874	3.08993	2.14102	2.23471	2.23733	2.34918	2.49044	2.46835	1.68738	2.75105	3.79591	2.54194	2.13926	2.55431	2.65907	2.3624	2.96347	2.64879	2.54257	2.13989	2.29332	3.15104	3.24984	2.66324	2.78494	2.42101	2.52055	3.45076
TraesCS7A02G373600	4.32467	3.06713	4.03018	3.77708	4.77562	3.68564	3.72398	3.83237	2.50116	4.33728	4.56607	4.68485	3.65831	4.26877	5.34852	6.44123	5.49343	4.19936	3.56954	3.20912	4.10744	3.69588	3.77449	0.666689	0.178137	0.433593	2.96981	3.15436	3.86118	1.84928	2.93584	0	0
TraesCS7D02G349500	4.67485	4.49623	4.30719	4.15181	4.37601	4.33889	4.77804	4.36986	3.4031	4.73737	4.96164	5.37242	4.1129	4.15064	5.50841	6.59114	5.62211	4.64681	3.83653	3.57345	4.43039	4.79992	4.74936	2.0799	1.18713	2.29361	4.72293	4.8245	5.83089	4.07784	4.21994	0.29706	0.542836
TraesCS7B02G253400	5.05761	5.31653	4.93999	4.56587	5.2603	5.03622	5.54268	4.39226	4.0277	5.50841	5.78317	6.36915	4.4068	4.39497	6.68418	8.21811	5.89401	5.10248	4.6243	4.0942	4.81452	5.41997	5.31072	1.83873	1.31504	2.37472	5.24702	5.32766	6.82366	4.23904	4.581	0	0
TraesCS4D02G212300	3.51329	0.880204	0.54958	2.18849	0	1.07415	0.217617	2.0832	1.601	0	0	8.82671	1.12552	0	0.431498	1.63477	1.49831	0	0	0	0.00409006	3.092	5.7564	4.05058	5.61094	3.59411	1.6774	1.24086	5.54363	3.4308	1.68716	0.967653	2.21225
TraesCS4A02G092100	5.05047	3.00988	1.79238	4.02735	1.84643	3.41937	1.68735	3.63583	2.32386	2.58934	1.47309	9.16779	2.06434	0.266989	1.66193	2.37664	3.26294	0	0	2.14853	2.82906	3.87849	7.94494	5.14985	5.28316	4.66901	3.41806	3.23137	6.10176	4.29283	3.58324	1.55334	2.51034
TraesCS4B02G212200	7.34127	5.57158	5.47547	6.3662	4.69088	6.07322	4.63281	4.97827	3.60934	2.85569	2.38591	9.52288	3.5805	0.490966	2.60181	3.30376	3.95328	0.0973665	0.778175	1.3301	2.7954	4.88271	7.41475	5.72273	6.292	4.72256	3.24793	3.02681	7.33482	4.69945	3.9724	2.64544	3.3933
TraesCS6D02G203300	3.15821	2.10499	1.9219	2.86723	1.72699	1.99249	1.81923	5.24338	5.90695	4.22243	4.09095	3.83042	3.94735	4.43818	3.24008	2.07762	3.36891	3.85145	5.76242	2.87168	3.7885	3.8179	3.50097	2.44998	1.94179	1.83716	2.65392	2.82586	1.03609	2.85483	3.60196	2.51695	2.50751
TraesCS6B02G249700	3.11477	2.5931	2.29585	2.78871	2.18399	2.02738	2.23195	5.16854	6.01291	4.46181	4.31085	4.28999	3.92998	4.64904	4.04859	3.1657	4.13134	4.21077	4.72377	3.51907	4.00402	4.80102	4.24862	2.62633	2.72978	2.62185	3.0223	3.04789	1.77402	3.4689	3.78527	3.20934	2.92265
TraesCS6A02G231900	2.96965	1.85938	1.66236	2.5912	1.78538	1.57962	1.56478	5.24427	5.71092	4.18396	4.09219	3.62176	3.86803	2.2719	3.33387	2.30444	3.54909	3.00577	0	3.01658	4.08887	3.89255	3.29093	2.0034	1.72209	1.51108	2.60827	2.71238	0.690143	2.69975	3.69117	2.08496	2.07749
TraesCS3B02G111293	0	0	0	0	0	0	0	0	0	0	0	0	0	0	0	0	0	0	0	0	0	0	0	0	0	3.96627	0	0	0	0	0	0	0
TraesCS3A02G095600	0	0	0	0	0	0	0	0	0	0	0	0	0	0	0	0	0	0	0	0	0	0	0	1.0968	5.34415	4.33542	0	0	0	0	0	0	0
TraesCS3D02G095700	0	0	0	0	0	0	0	0	0	0	0	0	0	0	0	0	0	0	0	0	0	0	0	11.22	12.7253	12.3266	0	0.924124	0	0	0	0	0
TraesCS1B02G141900	6.70579	7.08099	6.26415	6.60385	5.88738	6.02378	6.32071	5.74326	6.17487	4.83591	4.94133	4.98013	5.88419	4.6574	5.24581	5.17206	5.03656	5.01774	4.79216	3.35433	5.31439	5.51984	4.43731	5.59978	4.93909	4.93055	4.34083	4.9268	5.07383	6.23412	5.80978	4.64273	6.72555
TraesCS1A02G122700	6.27064	6.52731	5.88975	6.2534	5.53573	5.59256	6.00472	5.44596	5.65714	4.88245	4.90025	4.2646	5.60162	4.61258	4.9635	5.12221	4.771	4.96913	5.1363	5.53455	5.07678	5.16163	4.90023	5.31191	4.55572	4.90958	5.84739	5.72603	4.98573	5.83681	5.56305	6.46759	6.27107
TraesCS1D02G123600	6.06849	6.48059	5.77358	6.06628	5.42821	5.38047	5.97953	5.35043	5.80241	4.87779	4.86956	5.12901	5.54335	4.67024	4.9103	5.00541	4.60833	5.00344	5.03147	5.50881	4.94674	5.03289	4.76925	4.99489	4.66829	4.82248	5.88531	5.55502	5.15363	5.86649	5.32175	6.81779	6.36288
TraesCS7B02G173900	3.64746	3.37184	3.02261	3.60421	3.00346	2.75221	2.91121	3.29043	2.73806	2.03938	1.88139	1.18202	3.27793	0.725865	1.89407	1.96914	2.30543	0.846214	1.63381	2.04358	2.28055	1.95135	1.24926	1.99651	1.24351	1.16648	2.65131	2.81883	0.676668	3.31775	3.20927	2.87258	3.93146
TraesCS7D02G276000	3.63448	2.89168	2.96931	3.64478	2.82301	2.87025	2.78623	3.07166	2.55474	2.50974	2.38384	1.57664	3.11432	1.23613	1.87079	1.73977	1.85968	1.45453	1.5088	1.89028	2.27909	2.00748	1.28334	2.36805	1.38296	1.86663	2.85454	2.93456	0	3.16371	3.07374	2.64459	3.44521
TraesCS7A02G276100	4.20492	3.39779	3.70951	4.17985	3.74674	3.54468	3.55981	3.61058	3.19076	2.92079	2.83523	2.87273	3.69252	2.66638	2.75708	3.14618	3.07694	2.64553	2.67276	3.01446	3.27014	3.10247	2.37887	2.89666	1.83712	2.09728	3.57387	3.7248	1.12145	3.85644	3.77324	2.85661	3.96146
TraesCS6D02G381300	5.4237	5.49074	5.68228	5.47283	6.1058	5.7701	5.58258	4.68505	4.19861	4.4922	4.6684	4.48005	4.86024	4.9865	4.85056	4.95682	5.27134	5.01915	4.9544	5.88328	5.21393	5.21778	3.58853	4.3735	3.6781	4.06785	5.21551	5.24121	5.00714	5.28334	5.46754	3.2957	4.94355
TraesCS6A02G396400	5.7314	5.61232	5.98264	5.73673	6.59419	5.73965	5.74742	5.01139	4.77812	4.84182	4.85577	5.03617	5.06433	3.4605	5.19206	5.41759	5.54065	4.60379	1.52805	5.5276	5.24716	6.0086	3.51442	4.65687	4.26479	4.53853	5.58646	5.66129	5.12232	5.68986	5.45018	3.611	5.47993
TraesCS6B02G436400	4.67494	5.14805	5.56067	4.73212	5.97574	4.76708	5.2035	3.92681	4.32908	4.55252	4.72914	4.42622	4.09794	4.27616	4.73875	5.27781	4.85536	4.46308	4.66679	4.81891	4.34895	5.14223	3.72781	3.40747	3.65959	3.60558	5.58795	5.58879	5.23958	5.55026	4.48736	3.88497	5.08196
TraesCS4A02G203900	3.35449	4.04615	3.56119	3.66591	3.07758	3.19479	3.63833	3.15998	2.99648	2.23202	2.03105	1.81484	3.32218	1.72193	2.71225	2.18867	1.9736	1.65745	1.9736	2.4058	2.79873	2.90924	2.49944	3.46452	2.19927	2.4798	3.63451	3.74633	2.12987	3.69121	3.46162	3.33667	4.60613
TraesCS4D02G104800	3.68705	4.31402	3.93433	4.0144	3.44744	3.49622	4.06955	3.24951	3.12739	2.45278	2.32996	2.24913	3.54281	1.71452	3.03113	2.64518	1.52387	1.63075	1.52387	2.65459	3.14888	3.17925	2.44676	3.33255	2.31981	2.48862	3.62087	3.74177	2.21474	3.86173	3.51295	3.32601	4.93591
TraesCS4B02G107700	3.61403	4.23903	3.80565	3.96359	3.58834	3.6087	3.97767	3.37416	3.19173	2.59735	2.30761	2.5625	3.64232	1.95597	3.07231	2.52117	1.66428	1.73121	1.66428	2.71093	3.10811	3.21142	2.36811	3.29181	2.16728	2.38083	3.6781	3.80749	2.09299	3.91989	3.53423	3.50928	4.95176
TraesCS6B02G157700	2.0776	0.181912	0.941913	1.20991	0.265637	0	0	1.36671	0	0	0	0	0.394043	0	0	0	0	0	0	0	0	0	0	0	0	0	0	0	0	0	0	0	0.385952
TraesCS6D02G118700	0.488217	0	0.956129	0	0.666794	0	0	0	0	0	0	0	0	0	0	0	0	0	0	0	0	0	0	0	0	0	0	0	0	0	0	0	0
TraesCS6A02G129400	2.19946	0.466647	1.69016	1.38001	1.5218	0.712024	0.123799	1.26923	0	0	0	0	0.338865	0	0	0	0	0	0	0	0	0	0	0	0	0	0	0	0	0	0	0	0.0713254
TraesCS3B02G106700	0	0	0	0	0	0	0	0	0	0	0	0	0	0	0	0	0	0	0	0	0	0	0	0	0	0	0.815033	0.582115	0	0.179478	2.4709	0	0
TraesCS3D02G091400	0	0	0	0	0	0	0	0	0	0	0	0	0	0	0	0	0	0	0	0	0	0	0	0	0	0	0.446081	0.021757	0	0	2.12669	0	0
TraesCS3A02G091500	0	0	0	0	0	0	0	0	0	0	0	0	0	0	0	0	0	0	0	0	0	0	0	0	0	0	0.561787	0.0412603	0	0.314229	1.99819	0	0
TraesCS1D02G411700	4.62485	5.33951	4.86569	4.87907	4.51353	4.5724	4.95977	4.37477	4.77363	3.92915	3.75155	3.91102	4.59148	3.34352	3.90086	3.14702	3.70629	3.8046	3.82534	3.89779	3.99256	3.95208	2.48297	4.71748	3.82839	3.68275	4.34806	4.56028	2.84233	4.43289	4.32542	4.00856	5.42523
TraesCS1A02G403900	3.96252	5.02481	4.62571	4.19063	4.37318	4.00082	4.69883	3.77383	4.53492	3.26329	3.09555	3.22143	3.97436	2.83102	3.66459	2.88819	3.56023	3.21456	3.624	3.28423	3.39459	3.74961	1.67793	4.25697	3.62849	3.43803	3.81684	4.04588	2.48093	4.24012	3.77651	3.7098	5.21645
TraesCS1B02G433400	4.27443	5.09758	4.62061	4.57478	4.19724	4.23381	4.63421	4.14469	4.55069	3.58942	3.42291	3.41536	4.28576	3.15033	3.67812	3.04924	3.47903	3.59005	3.78926	3.55775	3.73923	3.79717	1.97481	4.17377	3.25182	3.15683	4.05028	4.29604	2.56698	4.2119	4.09154	3.76489	5.24851
TraesCS2B02G526700	6.26494	6.46362	6.11535	6.33494	5.64416	5.51384	6.03087	5.386	5.89769	4.59289	4.60453	4.12818	5.60133	3.84052	4.67273	4.59087	4.77378	4.27684	4.18718	4.3941	4.75244	4.46593	3.90046	4.64636	4.28522	4.04669	4.84326	4.98416	3.01944	5.4254	5.13542	4.28126	5.58055
TraesCS2A02G498600	6.22389	6.65118	6.15273	6.18135	5.74041	5.34262	6.31585	5.31964	6.11229	4.65064	4.6161	3.87664	5.6988	3.79408	4.8866	4.1685	4.84391	4.16512	4.04651	4.18489	4.67685	4.55769	3.76038	3.92364	4.12023	4.09995	4.92392	4.97497	2.53932	5.68313	5.06481	4.46412	5.82603
TraesCS2D02G498900	6.86299	7.0608	6.50746	6.82303	5.98927	5.95983	6.42656	5.87836	6.27245	4.66554	4.32376	3.9238	6.11017	3.82638	4.92593	4.31002	5.10187	3.30775	4.56633	5.02006	5.21172	4.8867	4.09023	5.19954	4.61824	4.40673	5.2166	5.39172	2.8024	5.65813	5.71304	3.95178	5.90407
TraesCS1B02G186400	3.63	3.52833	3.32526	3.4099	3.50839	2.85039	3.10315	2.98075	2.59379	2.46276	2.58238	2.15011	3.05869	1.67403	2.58621	3.56533	2.32401	2.08912	2.21646	2.90997	2.98172	2.84423	1.91428	3.01804	1.55622	3.19714	2.77214	2.97663	1.9374	2.82005	3.17455	2.66287	3.05822
TraesCS1D02G168600	3.94657	3.38076	2.91051	3.86356	2.89877	3.55865	2.91475	3.48876	2.4031	3.05936	3.20271	2.52626	3.52778	2.42491	2.36601	2.93869	2.12962	2.94094	3.15459	3.93457	3.7308	2.95288	2.31447	3.6297	2.54938	3.44634	3.45611	3.66369	1.99806	2.83019	3.70389	2.99502	2.90191
TraesCS1A02G170900	2.75212	3.25159	3.17412	2.80102	3.04731	2.21971	2.9712	2.2321	2.4489	1.36302	1.50512	0.953334	2.44503	0.740234	2.38786	2.93661	2.39452	0.986213	1.5929	1.08248	2.32615	2.85576	1.07858	2.4343	2.57851	2.18709	2.18011	2.33581	1.89957	2.88107	2.44917	1.5599	2.77109
TraesCS7B02G185700	4.76881	3.98935	4.03819	4.42952	4.11454	3.94594	4.15228	5.65605	5.52962	5.46381	5.59334	5.09977	5.17243	5.6931	5.54647	5.75712	5.48723	5.89009	6.39878	5.63448	5.72825	5.55271	5.36572	3.01263	2.24374	2.73365	4.72863	4.88139	3.38959	4.52259	5.20738	4.38774	4.07904
TraesCS7D02G289300	4.5205	4.04121	4.12564	4.38624	4.04747	3.89851	3.79034	5.71859	5.6888	5.39133	5.43391	4.805	5.15951	5.53191	5.07859	4.64677	5.3742	5.50588	6.05574	5.10918	5.52119	5.02172	4.47758	3.04897	2.39607	2.52872	4.49283	4.63751	2.9772	4.39468	5.15827	3.91076	4.51241
TraesCS7A02G293400	4.34986	4.71988	3.77644	3.93822	3.43323	3.40349	4.2464	5.46513	6.03903	5.61911	5.10201	5.85032	4.83941	5.56221	4.9553	3.59364	5.24758	5.43814	6.12941	5.64626	5.34181	5.30474	4.58742	3.05935	1.92267	2.03095	4.92838	4.83099	2.21901	4.38309	5.13317	2.82426	4.6713
TraesCS1B02G010700	0	0	0	0	0	0	0	0	0	0	0	0	0	0	0	0	0	0	0	0	0	0	0	5.93218	7.82444	7.9361	0	0	0	0	0	0	0
TraesCS1D02G001400	0	0	0	0	0	0	0	0	0	0	0	0	0	0	0	0	0	0	0	1.09188	0	0	0	11.3247	12.3999	11.5687	0.215286	0	0	0	0	0	0
TraesCS1A02G007400	0	0.560295	0	0	0	0	0	0	0	0	0	0	0	0	0	0	0	0	0	2.15051	0	0	0	10.4848	13.2068	11.6259	0	0	0	0	0	0	0
TraesCS3B02G049900	0	0	0	0	0	0	0	0	0	0.387965	0	3.99252	0	0	0	0	0		0	0	0	0	0	0	0	2.94092	0	0	0	0	0	0	0
TraesCS3D02G046800	0	0	0	0	0	0	0	0	0	0	0	1.56885	0	0	0	0	0		0	0	0	0	0	0	0	3.06085	0	0	0	0	0	0	0
TraesCS3A02G034500	5.0906	0	1.74043	1.54123	0	0	0	3.7277	0	0	0	7.63133	0	0	1.31634	2.56827	0		0	0	0	1.11715	5.38739	6.61656	7.9654	4.04416	0	0	6.1474	1.22897	0.992824	0	0
TraesCS5B02G133500	4.67233	4.28616	4.1023	4.52885	4.05168	3.98635	3.63114	5.11123	4.3827	3.86776	3.7897	4.40762	4.30462	3.17411	4.76522	4.77946	4.30708	3.26514	3.06675	3.40832	4.20865	4.14964	2.98466	4.78006	3.87551	4.37037	4.00273	4.2694	5.59981	3.96804	4.39026	3.04293	4.03314
TraesCS5D02G139800	4.716	4.36323	3.88492	4.40698	3.65636	3.45455	3.42971	5.22954	4.64594	3.9379	4.00711	4.16156	4.33286	3.53008	4.94203	5.07906	4.11975	3.7689	3.52941	2.97296	3.98431	3.68149	2.75657	4.28492	3.99786	3.79671	3.38125	3.84078	5.49104	3.68269	3.82649	3.2942	4.11155
TraesCS5A02G131300	4.27656	3.96313	3.60275	4.10975	3.7106	3.43616	3.22824	4.76227	3.9743	3.69729	3.70429	4.23392	4.02811	3.0982	4.7971	5.05572	4.27895	3.32045	2.58849	2.92318	3.94455	3.79826	2.69719	4.30897	3.92711	3.81567	3.23984	3.72638	5.79673	3.3731	3.84725	2.59365	3.62495
TraesCS1A02G047000	4.48597	3.49709	4.15164	3.89095	4.47061	3.21983	4.04539	3.05437	2.6804	2.25843	2.63265	1.96249	2.72915	1.3803	2.76133	2.38508	2.81921	2.95093	2.81921	4.17746	3.2052	3.39508	2.94922	2.99409	2.62967	1.64435	3.73497	4.06131	4.63997	3.84543	3.4988	1.88875	3.98079
TraesCS1B02G060700	4.76147	4.07705	4.59528	4.1718	4.9502	3.35876	4.33421	3.28584	3.19425	2.56684	3.06098	2.41076	2.92463	1.91103	2.88069	2.0353	3.35761	3.37904	3.35761	1.6396	3.79996	3.77482	2.78558	2.52056	1.75047	0.947355	3.0895	3.41075	5.53467	4.01526	4.01686	0.014556	4.58034
TraesCS1D02G047900	4.97537	4.00733	4.56854	4.38582	4.84517	3.40188	4.53977	3.31552	3.38093	2.63853	2.89776	2.63059	2.96882	2.15966	3.17526	1.84245	3.62849	3.80425	3.62849	5.33481	3.74567	3.9218	3.2431	3.48437	3.43422	2.29572	3.59721	3.92392	4.86476	4.15423	3.77481	1.20883	4.46521
TraesCS1A02G322300	4.08773	3.15072	3.43917	3.7937	3.67972	3.77099	3.11074	4.2591	3.87819	3.44795	3.38355	2.6812	3.92064	3.31277	3.29591	2.16986	3.55281	3.09935	3.84449	4.70784	4.3334	4.29268	2.79086	3.14959	2.47706	2.19069	3.73717	3.8071	2.26505	3.74332	4.15801	2.07378	3.51962
TraesCS1D02G322400	4.53648	3.6062	3.9518	4.08515	4.46788	4.27834	3.46826	4.53146	3.99784	4.37941	4.42553	4.01077	4.39995	3.99253	4.19969	3.4445	4.78392	4.53817	4.08075	5.2137	4.82468	5.26108	4.18373	3.82485	2.94266	3.00782	4.42698	4.70261	2.91071	4.4387	4.73125	2.16878	3.49214
TraesCS1B02G334600	4.60958	3.66535	4.20912	4.44169	4.82336	4.82187	3.72623	4.33373	3.78802	3.63518	3.21003	3.36788	4.25259	3.4289	3.53148	2.55551	3.93845	3.48262	3.58897	4.61777	4.60358	4.53658	3.2679	3.78069	2.85349	2.63003	3.56491	3.46724	2.84883	4.17521	4.51369	2.61705	3.88645
TraesCS3D02G096000	0	0	0.682142	0	1.26056	0	0	0	0	0	0	0	0	0	0	0	0	0	0	0.823803	0	0	0	10.4498	12.6343	11.6055	0	0	0.482771	0	0	0	0
TraesCS2A02G101700	5.92941	6.261	6.19144	5.97491	4.63658	7.21637	6.4539	4.68575	4.90254	5.25618	5.15262	5.10796	6.02129	7.24679	6.52386	5.67816	4.07232	6.78945	6.71184	6.53873	5.81192	6.05622	4.35294	6.83592	7.08786	6.42379	7.44548	7.87528	3.55583	7.17902	6.23961	5.56525	6.48287
TraesCS2B02G118800	6.96854	6.8111	6.79818	6.86371	5.81315	7.97215	6.90191	5.61634	5.26235	6.00554	5.81312	5.3408	6.64696	7.71862	7.16632	6.85588	4.8899	7.52717	7.42515	7.99906	6.86275	7.43075	6.6868	7.00684	7.04729	6.62301	9.09434	9.26921	3.87167	8.06111	7.2055	6.23397	6.91516
TraesCS2D02G101100	7.24842	7.16122	7.12255	7.09181	6.06021	8.22708	7.31017	5.66575	5.44125	5.14288	5.03103	4.29952	6.65051	6.90882	6.48091	5.35773	4.40766	7.0301	5.37786	6.94569	6.73233	7.08459	5.46416	6.99426	6.68714	6.16997	8.14961	8.39827	4.74635	8.27285	7.23594	6.20318	7.20382
TraesCS5D02G188900	3.54093	2.88361	3.19938	3.64874	2.84222	2.15454	3.23808	2.17872	2.77604	2.27824	2.3279	1.75253	2.11767	1.71494	2.02199	2.34863	2.12243	2.0938	2.24968	2.60021	2.26252	1.79654	1.17114	2.08174	2.96403	3.09403	3.81236	3.73095	2.32195	3.30014	4.78099	2.37593	2.55729
TraesCS5B02G182200	3.20485	2.47752	2.82741	3.31956	2.76933	2.16165	2.827	2.33418	2.96111	2.33385	2.37151	1.82485	2.14272	1.66956	1.9616	2.21091	2.22811	2.03709	2.56751	2.57651	2.11598	2.21351	2.13533	2.18125	2.57014	2.82736	3.35027	3.29808	2.29513	3.0147	4.47796	1.7493	1.53831
TraesCS5A02G184100	2.98133	1.55077	2.78142	3.03154	2.85872	2.19922	2.85298	2.3285	2.00192	2.27767	2.29296	2.2209	2.3475	1.73211	2.16703	2.32494	2.20599	2.02162	2.47376	2.72838	2.27281	2.29367	2.36781	2.12893	2.58922	2.90396	3.33319	3.33933	2.03739	2.85321	4.36649	1.90312	2.32366
TraesCS1B02G010800	0	0	1.32215	0	0	0	0	0	0	0	0	0	0	0	0	0	0	0	0	0	0	0	0	12.9364	14.1301	12.7961	0.623042	0	0	0	0	0	0
TraesCS1D02G001200	0	0	1.59565	0.117195	0	0	0	0	0	0	0	0	0	0	0	0	0	0	0	2.40841	0	0	0	12.897	14.319	13.2405	1.44158	0	0	0	0	0	0
TraesCS1A02G007300	0	0	0	0	0	0	0	0	0	0	0	0	0	0	0	0	0	0	0	1.15222	0	0	0	3.88651	12.3461	11.7232	0	0	0	0	0	0	0
TraesCS3B02G111100	0	0	0	0	0	0	0	0	0	0	0	0	0	0	0	0	0	0	0	0	0	0	0	7.82269	12.1026	10.6597	0	0	0	0	0	0	0
TraesCS1A02G008000	0	0	0.251291	0	0	0	0	0	0	0	0	0	0	0	0	0	0	0	0	1.58261	0	0	0	11.8261	12.9329	12.488	0	0	0	0	0	0	0
TraesCS1D02G000300	0	0.291621	0.939202	0.418963	0	0	0	0	0	0	0	0	0	0	0	0	0	0	0	2.19824	0	0	0.0486697	12.8795	13.3273	12.8074	0.432573	0	0	0	0	0	0
TraesCS1B02G011700	0	0	0.073125	0	0	0	0	0	0	0	0	0	0	0	0	0	0	0	0	0	0	0	0	9.43984	13.1354	11.1512	0	0	0	0	0	0	0
TraesCS7D02G488300	2.03832	1.73803	2.0125	2.04786	1.71486	1.61361	1.87372	1.89481	1.81986	1.19239	1.35684	0.493904	1.52286	0	1.26913	0.692237	1.58935	0.259383	0	0	0.584247	0.363551	0	3.89642	4.16592	3.55772	3.08615	3.40338	0.542764	3.39898	1.87721	0.323716	2.87959
TraesCS7B02G408200	2.44467	2.54985	2.30728	2.15231	1.38464	1.6719	2.32354	2.24314	2.55567	0.380454	0.528496	0	1.80521	0	0.888811	0	1.39825	0	0	0	0.214367	0.393219	0	4.07844	5.14887	4.49488	3.5238	3.68529	1.17562	4.05421	2.09614	2.00657	3.8524
TraesCS7A02G500900	1.94945	1.92212	1.76391	2.08546	1.83547	1.17147	1.59333	2.24002	1.60073	0.561919	0.604131	0	2.03741	0	0.428785	0	1.57286	0	0	0	0	0	0	4.55307	4.76473	4.26298	3.08264	3.59954	0	3.75076	2.03872	2.02216	3.81991
TraesCS7B02G202400	4.89212	5.05758	4.88348	5.05452	4.76885	4.61978	4.45393	3.52892	3.22066	2.345	2.14655	0.938708	3.73176	0.980088	2.62425	1.37191	3.3023	0.785145	0.20472	1.34908	2.84336	3.19751	0.88508	3.98443	4.06786	3.81854	4.01079	4.44979	1.11646	4.67682	4.06839	2.98847	4.00668
TraesCS7D02G297600	5.40513	5.17872	5.10035	5.67764	4.8966	5.09328	4.59642	3.73896	3.29382	2.72439	2.61556	1.34946	4.08694	1.61596	2.97124	1.94022	3.50186	1.70408	0.946025	2.16667	3.57478	4.22574	1.39374	3.89503	3.6638	3.84103	4.41398	4.73578	0.75938	4.95419	4.07599	3.34277	4.31304
TraesCS7A02G302300	4.65706	4.20916	4.0717	4.70445	3.75127	3.99124	3.67747	3.8481	3.25999	2.63753	2.59024	1.95586	3.95502	2.09873	3.21754	2.56919	3.57295	2.08531	1.2034	2.85728	3.47714	3.76873	2.00043	3.77451	3.14877	3.14823	3.79652	4.03688	0	4.35338	3.92683	3.22106	4.23583
TraesCS1D02G144400	4.15276	3.22126	4.24014	3.15904	5.65734	4.01698	3.57041	1.51436	2.78578	3.50666	4.11643	6.22123	3.02847	1.05829	5.25524	6.3472	4.61913	4.65428	2.43358	4.64929	3.27162	5.74614	6.16148	4.52812	3.43048	4.41321	3.90328	4.5862	3.70469	4.12722	4.1209	2.23392	2.3523
TraesCS1B02G164000	4.43498	2.30815	3.96089	3.45606	5.39241	4.20787	3.2407	3.03068	3.01186	4.13591	4.50409	6.54568	3.8518	2.8674	5.22215	6.10074	4.66738	4.6069	2.80412	5.1499	4.11842	6.02108	6.58387	5.16086	4.37394	5.04347	4.06639	4.78595	4.17211	4.48825	4.54621	2.9692	3.25216
TraesCS1A02G145800	4.81375	2.81995	4.19722	3.57097	5.44387	4.16048	3.43657	2.20268	2.82828	3.43483	4.09817	5.839	2.96275	1.45392	5.06945	6.20516	3.57256	4.60327	2.53847	5.22871	4.04115	5.90472	6.49133	4.5351	3.0829	3.74834	4.00951	4.71382	4.18455	4.30368	4.3561	2.8264	3.55394
TraesCS5D02G304700	3.98077	4.37457	3.8449	3.59425	3.77004	3.78393	3.92664	3.31681	3.13208	2.80259	3.06684	2.62536	3.04289	2.37347	2.88793	3.41125	2.81119	2.48638	2.77525	3.70976	2.91274	3.19704	3.00325	3.47292	3.65772	3.50818	3.0584	3.19372	3.90132	3.33715	3.29412	2.23371	3.29391
TraesCS5A02G297900	3.25211	3.71486	3.46685	2.79699	3.454	3.08166	3.15098	3.08604	2.74161	2.40224	2.54931	2.42582	2.56365	1.19092	2.49251	2.78231	2.7996	1.44602	1.26891	3.54242	2.62418	2.92349	2.3446	3.33797	3.38221	2.85572	2.72049	2.86034	3.9712	3.0252	3.36086	1.93275	2.82092
TraesCS5B02G296900	3.28712	3.19029	3.16012	3.01643	3.36198	3.43007	3.16138	2.88258	2.23282	2.27597	2.53155	2.1902	2.68799	1.82001	2.38585	2.27584	2.86443	1.87111	2.15532	3.50692	2.67345	3.0628	2.28374	3.38158	3.35392	3.17182	2.60757	2.78378	2.82899	3.12478	3.28609	2.10516	3.68913
TraesCS1A02G008000	0	0	0.251291	0	0	0	0	0	0	0	0	0	0	0	0	0	0	0	0	1.58261	0	0	0	11.8261	12.9329	12.488	0	0	0	0	0	0	0
TraesCS1B02G011700	0	0	0.073125	0	0	0	0	0	0	0	0	0	0	0	0	0	0	0	0	0	0	0	0	9.43984	13.1354	11.1512	0	0	0	0	0	0	0
TraesCS1D02G000300	0	0.291621	0.939202	0.418963	0	0	0	0	0	0	0	0	0	0	0	0	0	0	0	2.19824	0	0	0.0486697	12.8795	13.3273	12.8074	0.432573	0	0	0	0	0	0
TraesCS7B02G186300	5.18892	4.89175	4.86104	5.23797	4.54169	4.6337	4.59134	4.89687	4.78958	3.65616	3.44284	2.47951	4.75751	2.82515	3.76153	2.43584	3.98317	2.69133	2.22241	2.13705	3.86302	4.16487	2.26457	3.77799	3.14541	3.02521	4.42276	4.41052	1.58562	5.2874	4.84341	4.18137	5.67336
TraesCS7A02G294000	5.34697	4.978	4.91971	5.38293	4.47058	4.42497	4.70632	4.85403	4.79824	3.82996	3.6235	2.32105	4.74378	2.62048	3.52631	2.11478	3.95622	2.54132	1.84698	1.9055	3.5378	3.21519	1.98968	3.61696	2.9088	2.93258	4.08719	4.10813	1.6724	4.97416	4.58358	4.1262	5.35189
TraesCS7D02G292300	5.13556	4.94245	4.76384	5.34493	4.5903	4.55448	4.55869	4.67502	4.59566	3.76378	3.58515	2.47066	4.65087	2.90609	3.55955	2.19048	3.80415	2.92685	2.86064	2.58562	3.74659	3.4911	1.87466	3.49943	2.95908	2.82088	4.08483	4.12467	1.22481	4.82887	4.51466	3.64194	5.09476
TraesCS2A02G341900	4.47613	3.86605	3.77021	4.27626	4.03926	3.69769	3.78457	3.35732	3.17925	2.93631	2.96213	2.95165	3.62038	1.25993	2.80002	2.84391	3.05409	2.08638	0.82542	3.22151	3.40066	3.07254	2.34609	3.74062	2.61779	2.56863	3.27267	3.54646	3.0142	3.385	3.4726	2.06071	3.18006
TraesCS2D02G319700	4.58312	3.82325	3.98388	4.55981	4.17678	4.26519	3.86375	3.48364	3.26313	2.94514	3.0363	2.66827	3.91523	2.26911	2.8174	2.80025	3.27161	2.80216	2.61808	3.23645	3.57431	2.90359	2.06895	3.74972	2.47146	2.98385	3.19317	3.37911	1.86985	3.31196	3.46197	2.66681	3.40068
TraesCS2B02G339700	4.33408	3.91804	3.8153	4.30643	4.09902	4.04438	3.86335	3.3726	3.36855	2.89393	2.95815	2.62836	3.79555	2.18814	2.79346	2.74579	3.25267	2.82522	2.52486	3.21969	3.47072	2.84029	2.0541	3.64207	2.34244	2.48202	2.98928	3.18411	2.43838	3.26188	3.36351	2.33152	3.37541
TraesCS2D02G557600	0	0	0	0	0	0	0	0	0	0	0	0	0	0	0	0	0	0	0	0	0	0	0	6.22663	6.48436	4.80715	0	0	0	0	0	0	0
TraesCS2A02G556400	0	0	0	0	0	0	0	0	0	0	0	0	0	0	0	0	0	0	0	0	0	0	0	0	6.89186	0.89622	0	0	0	0	0	0	0
TraesCS2B02G110700	0.103952	2.97146	3.63749	0.839548	4.95877	3.10772	3.56109	0	0	0	0	0	0	0	0	0	0	0	0	0	0	0	0	0	0	0	0	0	0	0	0	0	0
TraesCS5A02G115000	3.17794	1.54804	2.3042	2.85351	2.89877	2.42398	2.07999	4.82993	5.25799	4.8182	4.78057	4.66645	4.35486	5.48521	4.53648	3.72861	4.5419	5.42447	5.66173	5.61223	5.03032	5.06689	4.18361	2.38123	1.27567	1.71829	3.97162	4.09196	2.41516	3.58749	4.54525	1.99617	3.00367
TraesCS5B02G115900	3.19429	1.87623	2.70722	2.89492	3.0053	2.42579	2.63345	5.05778	5.77428	4.8979	4.88384	5.10854	4.54115	5.56297	4.86154	4.16528	4.71179	5.50488	6.09825	5.66928	4.97785	5.30693	4.571	2.68069	1.98643	2.31098	4.02774	4.12912	2.97908	3.87949	4.47399	2.79221	3.26844
TraesCS5D02G125500	3.3057	1.9598	2.71635	3.05817	3.00351	2.55764	2.43519	5.09792	5.75827	5.08827	5.05803	4.87967	4.65956	5.71719	4.82856	4.04424	4.65195	5.7451	6.09762	5.94144	5.19578	5.23112	4.7008	2.55486	1.57664	2.06375	4.26857	4.33177	2.98579	3.76505	4.69091	2.91613	3.38663
TraesCS7D02G243500	7.37697	7.11984	7.12656	7.76512	6.37538	6.62332	6.92605	7.04643	6.91767	6.48751	6.3424	4.95826	7.16698	4.52546	6.00076	5.96007	5.55124	4.46066	4.56745	4.89148	5.84464	5.41789	4.66809	6.48944	5.24433	5.66796	6.29692	6.47788	5.49089	6.48616	6.10964	6.67879	7.05904
TraesCS7A02G244800	6.71594	6.88737	6.957	7.12511	6.08031	6.11525	6.80651	6.60177	6.64303	6.24456	6.14926	4.63683	6.65058	4.10493	5.70712	5.39556	5.34748	4.02091	4.64549	4.78335	5.32715	5.12001	4.12493	6.41725	5.25369	5.98986	5.75337	5.93761	4.99014	6.26696	5.5007	6.78087	6.98217
TraesCS7B02G146600	6.95334	6.61754	6.93611	7.3927	6.42856	6.50941	6.73746	6.77695	6.48224	6.09201	6.04921	4.78716	6.85263	4.4232	5.67667	5.56589	5.48392	4.41984	4.58176	4.91906	5.64762	5.09607	4.45218	6.81551	5.27186	6.05027	5.8002	6.01795	5.28235	6.11239	5.8067	6.64177	6.69639
TraesCS7B02G224300	5.02284	5.22792	5.04308	5.27411	4.65903	4.77121	5.10822	4.67612	4.42395	4.37477	4.22712	3.82368	4.7463	3.38215	4.37856	4.60698	3.91396	3.45145	3.6739	3.74003	3.96559	4.07005	3.65734	3.98934	3.74522	3.92058	4.72766	4.81064	4.02155	4.99677	4.4164	5.1579	5.70994
TraesCS7A02G323400	4.70953	4.95642	5.03094	5.09014	4.68833	4.70197	4.78531	4.11537	3.93845	4.04151	3.97839	3.83615	4.30145	3.17544	4.17052	4.43046	4.11315	3.37286	3.38033	3.51065	3.70773	3.85554	3.46755	4.38948	4.12006	4.19843	4.28775	4.41568	3.52726	4.55096	4.01596	4.85853	5.2849
TraesCS7D02G320000	5.237	5.67728	5.51101	5.58146	5.41096	5.23712	5.41075	4.81209	4.58728	4.76737	4.61707	4.88239	4.94598	3.77047	4.77371	4.99687	4.88256	3.8572	4.11905	4.23661	4.43788	4.53873	4.12224	4.80051	4.51917	4.73033	5.03268	5.07428	4.24445	5.23375	4.7154	5.34868	5.86305
TraesCS6B02G093900	2.7986	2.27386	4.14714	3.04546	3.88729	3.25303	3.25816	2.70466	2.33939	5.00677	4.63023	2.74672	3.2881	2.23886	4.72691	6.15983	4.32155	3.18664	0.941379	2.63169	2.76052	3.42174	2.1147	2.59681	2.22478	2.45516	5.43352	5.29096	3.94139	4.35806	3.08778	2.07824	2.35728
TraesCS6D02G067500	5.72584	4.92719	5.83418	5.95318	5.22138	6.18821	5.19472	5.99047	5.05543	6.27309	6.0668	4.91155	6.14822	5.92113	6.24396	7.11416	5.85331	5.60955	4.894	4.81153	5.68241	5.3358	4.16675	5.48457	5.26508	5.13687	6.76691	6.85227	5.96643	6.27011	5.82664	4.76443	4.54369
TraesCS6A02G069500	5.08902	4.11669	5.53253	5.05205	5.13781	4.75208	4.57402	4.81974	4.35854	5.24328	5.33942	4.3546	4.96933	3.09746	6.04617	7.15667	5.31075	4.36034	0	4.55106	4.37309	4.84035	3.94774	4.49217	4.80614	3.60908	6.27045	6.23453	6.26138	5.87065	4.77409	3.94881	4.72393
TraesCS2A02G344000	0	0	0	0	0	0	0	0	0	0	0	0	0	0	0	0	0	0	0	0	0	0	0	0	0	0	0	0	0	0	0.0757555	0	0
TraesCS2D02G322300	0	0	0	0	0	0	0	0	0	0	0	0	0	0	0	0	0	0	0	0	0	0	0	0	0	0	0	0	0	0	0	0	0
TraesCS2B02G341500	0	0	0	0	0	0	0	0	0	0	0	0	0	0	0	0	0	0	0	0	0	0	0	0	0	0	0	0	0	0	0.168911	0	0
TraesCS2A02G294400	3.87859	2.87504	3.29537	3.28645	2.92046	1.46127	2.29169	2.91518	3.02963	1.95438	1.82338	1.22824	2.90408	1.96498	2.69782	1.88837	3.13592	1.74728	1.11357	1.50022	2.56264	2.07266	1.62839	3.2577	1.67162	0.920273	2.20676	2.12816	3.12796	2.50359	2.36877	0.213478	0.575264
TraesCS2D02G292100	4.64883	2.60546	3.04684	4.29955	2.89164	2.51697	0.64543	2.02743	0.786939	1.54217	1.86065	0	2.49586	1.15938	0	0	0.118614	0.668432	0.375754	0	2.01404	0	1.21137	3.92174	0.769055	1.60581	3.33412	3.40917	3.7982	0.422191	2.50899	0	0
TraesCS2B02G310800	3.3474	2.38949	3.53564	2.66316	3.83353	0.207023	2.12568	2.82169	3.10645	2.48459	2.43976	2.15831	2.78046	0.877408	3.13817	3.02664	3.50102	1.26499	0.762992	1.51476	2.50885	2.46026	2.38851	3.11298	2.9123	1.45108	2.96062	2.97371	4.63876	3.08643	2.09718	0	0.900424
TraesCS6D02G374100	0	0	0	0	0	0	0	0	0	0	0	0	0	0	0	0	0	0	0	0	0	0	0	0.698426	0.0286948	0.228749	0	0	0	0	0	0	0
TraesCS6A02G389500	0	0	0	0	0	0	0	0	0	0	0	0	0	0	0	0	0	0	0	0	0	0	0	0.790775	0	0	0	0	0	0	0	0	0
TraesCS6B02G429900	0	0	0	0	0	0	0	0	0	0	0	0	0	0	0	0	0	0	0	0	0	0	0	1.10093	0.319583	0.761939	0	0	0	0	0	0	0
TraesCS2A02G553500	3.14879	4.74554	4.96073	3.05455	4.94672	2.23877	4.58013	2.09223	3.93586	3.13226	2.8213	4.2521	2.19635	2.66965	4.42308	5.23308	4.40167	4.09655	3.55121	3.13223	1.63126	4.69201	3.32847	3.10702	4.46132	3.15167	3.53977	4.04329	4.95959	4.61747	2.30814	2.9944	4.5818
TraesCS2D02G555000	5.45766	4.86616	5.09539	5.20573	5.25699	4.66882	4.8679	4.06891	3.8287	4.38773	4.6271	4.96702	4.39347	3.79335	4.74523	5.57329	4.79007	4.70647	5.04906	4.25429	4.18509	4.82281	4.87434	5.21788	4.38316	4.53502	5.01002	5.17382	6.62512	4.75737	4.57559	4.08983	4.81044
TraesCS2B02G585100	4.03093	4.94391	4.73487	3.72201	4.87137	3.0117	4.71025	2.69893	4.31711	3.24118	3.14517	3.49146	3.07308	2.19996	3.99907	4.6933	4.28328	3.27689	3.9507	3.11683	2.47213	4.24792	3.36536	3.52037	3.98383	2.80383	4.00924	4.10185	5.64088	4.61405	3.18408	2.87898	4.85626
